# Supplementary material for: From resources to efficacy over time: a longitudinal study of psychological capital, emotion regulation, and teacher self-efficacy
Source: Front Psychol. 2026 Jan 13;16:1764648. doi: 10.3389/fpsyg.2025.1764648 (PMC12834777; doi:10.3389/fpsyg.2025.1764648)
Supplement: Supplementary file 1 [file Table_1.xlsx]

## Sheet: 最终数据
序号	性别	年龄	最终学历	职称	现任教学段	担任职务	学校所在地	编制情况	SE1	SE2	SE3	SE4	SE5	SE6	HOP7	HOP8	HOP9	HOP10	HOP11	HOP12	OPT13	OPT14	OPT15	OPT16	OPT17	OPT18	RES19	RES20	RES21	RES22	RES23	RES24	TSES1	TSES2	TSES3	TSES4	TSES5	TSES6	TSES7	TSES8	TSES9	TSES10	TSES11	TSES12	CR1	CR2	CR3	CR4	CR5
1	2	2	2	2	1	2	2	1	2	3	1	4	2	3	6	5	3	6	3	3	1	3	3	3	3	3	6	6	5	5	6	5	5	4	3	3	7	6	5	6	5	7	6	6	5	5	6	7	7
2	2	2	2	2	2	2	3	2	6	4	6	4	4	5	6	5	5	6	6	5	4	4	6	5	6	4	5	6	5	4	6	5	9	8	8	6	8	7	5	5	8	9	8	5	6	6	5	4	4
3	1	2	3	3	2	2	2	1	5	5	5	4	5	4	5	6	5	5	6	4	4	6	4	6	4	4	4	4	6	6	5	6	8	8	6	8	8	8	6	7	9	5	7	6	6	7	5	5	4
4	2	4	2	3	3	3	1	1	6	6	4	6	5	4	5	5	5	4	5	5	4	6	4	6	4	6	5	5	4	5	6	4	6	6	8	6	5	8	8	6	7	6	7	5	5	5	4	5	6
5	2	1	2	2	1	1	2	2	5	4	5	4	5	6	6	4	6	6	4	4	5	4	4	5	4	6	5	4	4	6	6	4	6	9	6	8	7	5	8	5	9	5	7	6	5	5	7	7	4
6	2	1	2	2	1	1	2	2	4	4	4	3	2	2	2	3	3	2	1	4	3	3	4	3	4	3	4	3	2	3	3	5	6	4	6	5	2	3	1	3	5	5	3	4	7	4	4	4	6
7	2	3	2	4	3	1	1	1	5	4	6	5	5	5	4	6	5	5	4	4	4	4	5	6	4	4	6	4	6	6	6	4	7	9	5	7	8	7	9	6	8	9	5	9	5	7	5	6	4
8	2	2	2	3	1	2	1	1	6	6	5	5	4	5	4	6	4	4	5	4	4	6	4	4	6	5	6	5	4	6	6	6	2	3	3	3	4	5	6	4	6	5	5	6	7	5	6	7	6
9	2	3	2	3	2	2	2	1	5	5	5	6	5	5	4	6	6	6	6	4	5	5	5	5	5	4	4	6	4	6	4	6	7	9	7	5	9	6	7	9	9	8	5	5	7	6	4	5	5
10	2	2	2	2	2	1	2	1	4	4	4	6	4	6	4	6	5	4	6	6	5	4	6	4	6	5	4	4	4	5	5	6	5	9	8	5	6	5	9	9	7	5	8	7	5	6	6	4	6
11	1	2	2	3	1	2	1	1	5	6	5	6	4	5	4	6	6	5	4	4	4	4	6	4	4	4	6	6	4	5	4	5	6	9	8	8	5	7	5	5	5	5	6	9	5	7	5	6	7
12	1	2	1	3	3	2	3	1	5	5	4	4	5	4	4	4	6	4	6	6	6	4	6	4	5	5	4	4	6	6	6	6	8	8	6	8	8	7	6	7	8	8	5	7	4	4	6	5	7
13	2	2	2	2	1	1	2	2	5	4	4	6	5	6	6	6	4	6	5	4	6	6	5	6	5	6	6	5	6	5	5	4	6	7	9	6	7	7	9	8	5	6	7	8	5	4	4	6	6
14	2	1	2	2	1	2	2	2	1	2	3	1	3	1	6	4	6	5	3	6	1	2	1	3	1	3	2	2	2	2	3	4	5	6	5	7	1	5	1	3	5	3	4	1	5	5	5	5	4
15	2	1	1	2	3	2	3	1	4	3	3	4	4	3	1	2	2	3	3	1	6	4	6	5	4	6	5	5	4	4	3	5	7	7	6	7	8	8	8	6	8	6	7	4	6	4	6	7	7
16	2	1	2	2	1	2	2	1	5	6	4	4	6	5	5	6	4	5	4	6	4	5	6	4	6	4	5	4	4	4	5	5	5	3	6	5	7	7	6	7	9	7	8	7	3	3	4	3	2
17	2	4	1	4	1	3	3	1	5	6	5	6	6	4	4	4	4	5	4	6	4	5	4	4	5	6	6	5	5	5	4	5	8	4	7	5	9	8	8	9	9	7	5	9	2	3	4	4	2
18	1	2	2	3	1	1	2	1	5	4	6	5	5	4	5	5	4	4	5	4	4	6	5	4	6	6	5	5	5	4	6	4	8	6	6	4	3	1	3	2	7	7	7	6	6	6	6	5	4
19	2	1	2	2	2	2	2	2	4	6	4	5	4	6	5	6	6	4	6	6	6	5	4	4	5	4	5	6	5	5	4	4	7	6	6	6	9	8	7	6	9	8	5	5	6	4	5	5	7
20	1	1	1	3	2	2	3	2	5	3	5	3	4	4	5	3	4	5	4	5	5	3	5	4	5	5	5	5	5	5	5	5	8	8	5	7	8	5	8	8	6	7	5	7	4	3	3	5	4
21	1	3	2	4	2	3	1	1	6	4	5	3	5	5	6	4	3	4	4	4	2	2	2	3	3	3	5	5	5	4	5	3	8	6	8	7	6	9	6	9	7	9	9	7	7	6	7	6	4
22	2	2	1	3	3	1	2	1	4	4	5	3	4	4	5	4	5	4	5	5	6	6	6	5	5	4	6	4	5	4	3	4	6	3	7	5	8	7	4	8	7	7	8	5	5	3	4	5	3
23	1	3	2	3	2	1	3	1	3	3	4	2	2	2	3	4	4	2	2	3	6	5	4	5	5	5	5	6	5	5	5	6	8	7	7	5	4	6	4	5	6	4	4	3	7	4	4	5	5
24	2	3	2	4	2	1	3	1	5	5	4	4	6	5	6	5	6	6	4	6	6	6	5	4	5	5	5	4	4	5	4	6	6	9	8	9	7	6	9	7	6	9	5	9	4	7	5	5	7
25	2	1	1	2	3	2	3	2	6	5	4	5	5	6	4	4	5	5	5	5	5	4	4	4	6	5	4	4	4	4	6	6	7	4	8	6	6	5	5	7	3	1	2	4	7	6	6	4	6
26	2	4	1	4	1	3	2	1	4	4	4	3	4	3	6	5	4	4	5	5	4	5	2	5	3	5	2	4	2	3	3	4	9	8	9	5	7	7	8	7	6	8	8	7	6	4	4	4	4
27	2	3	1	4	3	1	2	1	4	5	3	5	4	3	5	3	5	4	5	5	6	3	3	6	4	6	5	3	5	3	5	3	9	6	9	9	9	8	7	8	7	6	6	8	6	4	6	5	6
28	1	2	2	2	1	2	2	1	2	2	2	1	3	4	2	1	2	2	3	2	6	4	4	6	6	4	3	2	4	3	2	2	7	4	5	4	3	3	6	4	4	6	4	4	6	6	7	6	6
29	1	3	1	3	3	2	2	1	4	4	4	4	4	5	5	5	6	5	6	4	5	4	4	6	6	5	4	4	5	5	6	6	2	2	5	5	9	6	5	5	6	5	7	5	6	4	4	6	4
30	1	3	2	3	1	1	3	1	2	3	1	1	1	2	2	1	2	2	3	2	3	1	1	3	1	1	2	2	1	3	2	1	1	3	2	4	4	5	2	4	4	1	1	1	2	2	3	1	2
31	1	2	2	2	3	2	2	2	5	4	3	4	4	3	2	3	1	2	1	3	2	2	3	2	3	4	2	1	3	4	3	1	9	6	9	6	6	6	8	5	6	6	5	6	7	5	5	6	7
32	1	2	1	2	1	1	3	2	1	1	1	2	2	2	2	3	3	3	3	3	5	3	4	3	3	4	2	3	2	2	1	3	3	4	6	3	4	1	2	2	2	1	3	2	7	5	6	4	6
33	2	2	2	2	1	2	3	1	3	2	2	2	3	2	5	4	5	3	3	4	3	4	2	2	3	3	1	1	3	2	2	2	5	4	6	4	6	6	3	5	1	4	2	3	6	7	4	7	4
34	2	3	2	3	3	1	1	1	5	6	5	6	6	6	5	6	4	5	5	4	6	6	5	5	5	5	4	5	5	6	5	6	5	7	6	3	8	6	8	8	4	4	6	5	7	4	4	4	6
35	2	2	1	2	2	2	3	1	5	5	5	5	4	6	4	4	4	5	5	6	6	6	5	6	5	4	5	4	6	5	5	5	4	6	4	4	4	1	2	6	7	4	7	5	5	5	5	5	6
36	2	2	1	3	3	1	3	1	6	4	5	6	5	4	4	5	4	4	6	4	4	4	6	4	4	5	4	6	4	6	4	4	8	5	7	8	6	9	5	6	8	8	7	6	6	4	7	4	6
37	2	3	2	3	1	1	2	1	5	4	5	4	4	4	4	4	4	5	5	5	5	5	6	5	4	5	5	5	5	6	4	5	9	8	6	7	7	6	8	5	5	5	9	5	4	7	7	5	6
38	1	2	2	3	1	2	1	1	5	6	4	4	6	5	5	6	4	6	6	6	4	5	6	6	6	6	5	4	5	5	5	4	3	6	2	5	5	6	5	3	9	5	5	5	5	6	6	4	5
39	1	4	2	4	2	1	1	1	5	4	4	4	4	6	4	5	6	6	6	4	5	5	4	5	5	6	6	5	6	4	5	6	7	8	8	8	9	8	8	7	9	6	8	7	5	7	5	7	4
40	2	2	2	2	1	2	2	2	6	5	5	5	4	4	5	5	4	5	5	5	3	4	3	4	2	4	6	5	3	4	5	5	7	6	4	4	7	4	4	8	7	4	5	8	4	5	7	4	6
41	2	2	1	2	1	1	3	1	2	4	4	2	2	2	1	3	2	2	2	1	1	3	2	2	2	3	4	3	4	3	3	5	4	6	5	3	6	6	7	8	9	6	5	6	5	6	4	6	4
42	2	4	2	4	2	1	1	1	4	5	4	5	5	5	4	6	5	6	5	4	5	6	4	4	4	5	5	5	6	5	6	5	6	7	6	9	9	9	9	6	6	7	7	8	4	4	6	7	7
43	2	3	2	4	3	2	3	1	5	6	5	5	5	5	5	4	6	6	5	5	5	5	6	6	4	5	4	4	5	4	6	4	6	6	9	8	6	6	9	6	9	8	8	9	6	5	6	4	7
44	2	3	2	4	3	1	1	1	5	6	6	4	6	6	5	4	4	4	6	6	6	5	6	6	4	5	6	4	4	5	4	5	7	8	7	9	7	9	6	5	7	8	9	6	7	7	4	4	6
45	2	2	2	2	2	2	2	1	3	1	2	2	2	2	3	2	3	2	2	1	1	1	2	2	2	1	2	3	1	1	3	1	3	3	3	3	2	3	3	5	4	3	2	3	2	2	4	1	1
46	1	2	1	2	1	2	2	1	4	6	5	4	5	4	6	4	6	6	4	5	5	6	5	6	6	4	6	6	4	4	4	4	8	4	4	6	7	6	5	6	7	9	9	7	7	7	5	6	7
47	2	2	2	2	1	2	2	1	4	5	4	5	5	4	3	2	4	4	3	4	3	3	2	4	4	3	1	2	3	1	1	2	4	3	3	5	4	6	4	4	3	2	2	6	3	4	4	3	4
48	2	3	1	3	3	3	3	1	5	5	6	4	4	6	4	5	5	6	6	5	4	5	6	6	5	4	6	4	5	6	6	4	6	7	7	3	9	6	6	9	7	7	5	7	5	3	5	6	3
49	1	2	3	3	1	2	2	1	6	4	5	6	4	6	5	6	5	4	5	6	5	5	4	5	5	5	4	4	6	6	5	5	6	6	6	4	4	5	4	6	5	3	6	6	6	5	5	5	4
50	2	4	2	3	1	2	1	1	3	2	2	4	3	4	5	5	5	4	3	3	6	4	4	5	5	4	1	2	3	3	3	2	7	6	8	7	8	7	9	7	5	3	6	7	7	5	6	4	5
51	2	3	2	3	2	1	2	1	2	3	1	4	3	1	6	5	6	5	5	5	4	3	5	2	4	5	6	4	5	4	4	3	1	1	2	1	1	5	2	1	7	5	8	4	4	5	4	7	6
52	2	2	2	3	2	2	3	1	4	4	6	4	4	4	5	6	6	6	4	5	4	4	6	4	6	6	4	6	4	4	5	4	6	6	6	5	3	3	1	3	3	2	4	6	4	2	5	4	4
53	2	1	2	3	1	2	1	2	6	4	3	5	5	4	2	3	4	2	2	4	6	4	4	4	4	4	5	4	3	3	4	3	6	6	5	7	9	7	9	8	8	8	5	6	1	2	4	3	4
54	2	2	2	2	1	1	2	2	3	2	2	2	4	3	4	3	3	3	3	5	3	3	4	4	4	3	5	3	3	5	5	4	9	7	8	6	6	5	4	7	8	7	8	6	5	6	4	7	6
55	2	2	2	2	1	2	2	1	6	6	6	5	5	4	4	5	4	5	5	5	6	5	5	5	6	6	6	4	5	6	5	6	8	6	7	8	7	7	5	5	9	5	6	7	7	5	7	6	4
56	2	3	2	3	2	2	3	1	6	4	5	5	6	6	4	4	5	4	6	5	4	5	4	6	6	5	6	5	5	5	5	6	6	7	7	8	8	7	9	9	6	8	6	6	5	5	5	7	6
57	2	3	2	3	3	3	1	1	1	1	2	2	2	2	5	5	3	5	3	5	5	3	5	3	5	4	4	3	5	2	4	3	1	4	5	1	2	2	3	4	2	4	1	3	6	5	5	6	6
58	2	2	1	2	2	2	2	1	6	3	6	5	5	4	4	4	3	4	4	5	3	2	2	3	4	2	2	3	1	1	4	2	7	8	6	7	9	5	8	6	6	7	6	7	4	7	7	4	5
59	2	1	2	3	2	2	1	1	5	3	4	5	4	3	4	3	4	3	5	2	3	2	4	2	2	3	3	2	4	3	3	2	2	2	1	1	8	7	6	5	9	5	6	9	6	5	4	5	4
60	2	1	2	2	1	2	3	2	1	3	2	1	3	3	4	4	3	4	3	2	1	3	2	1	3	3	2	2	2	1	2	1	3	3	6	3	5	6	6	6	3	3	3	2	3	2	2	2	5
61	2	2	1	2	1	2	2	1	6	3	3	4	4	4	6	3	5	5	3	5	5	3	5	3	4	3	4	4	3	4	3	4	4	3	4	6	5	6	7	5	6	6	6	6	6	4	6	4	5
62	2	3	2	5	3	1	1	1	5	5	4	5	5	6	6	4	4	6	4	5	6	6	6	4	4	4	6	5	5	4	5	4	9	7	5	9	7	9	9	8	9	8	9	7	5	5	5	4	4
63	2	2	2	3	1	2	3	1	6	4	4	4	4	4	5	6	5	4	5	4	5	4	4	5	4	5	4	4	5	4	6	5	6	6	6	7	7	9	9	6	8	8	8	7	6	4	6	4	6
64	2	2	2	2	1	2	2	1	6	6	4	5	6	4	4	5	5	6	6	6	4	5	5	6	4	4	6	5	5	6	4	5	7	6	7	6	4	6	5	4	3	2	1	4	7	7	6	5	6
65	1	2	2	3	3	2	2	1	5	4	5	3	4	3	6	4	4	5	5	5	2	2	4	2	1	2	1	3	3	2	2	3	6	6	7	9	7	7	9	6	8	7	5	8	6	3	4	6	3
66	2	1	2	2	2	2	2	2	6	5	5	3	3	5	6	3	4	4	6	4	6	5	6	5	3	6	5	3	3	5	4	3	8	7	5	8	3	2	5	5	6	6	6	4	6	7	4	7	7
67	1	2	2	3	1	2	1	1	5	3	3	4	4	5	4	2	4	3	3	2	1	2	1	1	1	1	1	3	3	2	3	2	3	2	4	5	9	7	6	7	6	7	7	5	5	4	5	4	4
68	2	1	3	1	2	2	2	2	5	4	5	4	4	4	4	5	4	6	4	6	4	4	6	4	5	4	4	6	4	5	6	4	7	6	5	9	6	5	7	5	8	9	7	7	6	6	7	7	5
69	2	2	2	3	1	2	1	1	5	3	5	4	5	4	1	3	2	1	3	2	4	3	4	2	3	2	3	4	2	4	3	3	9	6	5	7	7	8	5	6	6	9	9	6	3	4	2	2	4
70	1	1	2	3	2	2	1	2	6	3	6	5	3	4	1	1	1	1	2	1	5	5	5	5	3	3	1	2	2	3	3	3	7	8	6	4	3	1	3	1	6	6	4	7	5	6	7	6	5
71	2	3	1	4	1	2	2	1	4	6	5	4	4	4	6	4	4	4	5	6	6	4	5	4	5	5	5	6	6	5	6	6	9	9	7	6	8	9	8	9	7	8	5	5	4	4	6	7	6
72	1	1	2	3	2	1	2	2	5	5	6	6	4	5	5	6	6	4	6	5	5	4	5	4	4	5	4	5	4	5	4	5	6	4	7	3	7	6	4	4	8	5	6	6	5	3	3	5	5
73	2	1	2	3	2	1	3	2	6	6	4	5	5	5	6	5	6	5	4	6	4	5	5	5	5	5	4	4	6	4	5	6	7	5	5	7	8	8	6	6	8	9	6	5	5	6	7	6	6
74	2	2	2	2	2	2	2	1	2	2	1	4	3	2	1	3	2	2	3	1	3	2	4	3	3	3	4	3	3	5	3	4	6	4	3	6	3	3	3	3	8	5	5	6	5	6	7	5	4
75	1	2	2	3	3	2	1	1	6	5	5	4	6	4	5	5	4	6	4	4	4	6	6	5	5	6	5	6	4	5	5	6	6	7	8	9	8	5	7	6	6	9	9	5	4	5	4	7	6
76	1	3	2	3	1	1	2	1	3	2	3	4	4	2	4	2	5	3	2	4	2	3	2	3	2	2	5	3	3	5	3	5	6	6	5	4	4	3	6	4	7	8	4	4	7	4	7	7	7
77	1	2	2	2	3	2	3	2	6	6	6	6	5	4	4	4	4	6	6	6	4	5	6	4	4	4	4	4	4	4	6	4	7	7	5	5	6	9	7	8	8	8	5	7	4	6	5	5	6
78	2	2	2	2	3	1	2	1	6	6	3	6	5	5	5	5	3	5	5	4	5	3	5	5	5	4	2	2	4	2	3	4	6	6	6	6	6	6	6	7	8	9	5	6	3	2	2	2	5
79	2	2	2	3	1	1	1	1	4	4	4	6	6	4	4	6	4	5	6	4	4	5	4	5	6	5	5	6	6	4	6	5	7	4	4	6	5	3	6	3	7	5	6	5	6	6	5	4	4
80	2	1	2	2	3	2	2	1	6	5	4	4	6	5	3	4	2	3	3	3	4	4	5	4	2	3	4	4	2	3	4	2	5	5	5	7	9	8	8	8	6	5	5	8	6	6	3	5	3
81	1	4	2	3	1	3	1	1	4	5	6	6	5	6	5	6	4	6	6	4	4	5	6	4	5	6	4	6	5	6	4	5	6	5	4	6	2	5	4	5	3	5	4	1	5	6	4	5	5
82	2	1	1	1	1	1	3	2	6	6	4	5	6	6	4	4	4	5	4	4	4	6	4	4	6	4	5	6	4	5	6	4	5	6	7	7	9	8	8	5	8	7	6	7	6	5	7	5	7
83	2	2	2	2	2	2	2	1	6	4	6	4	4	4	5	4	6	5	5	6	4	5	5	5	5	5	5	4	5	6	5	6	7	7	5	8	8	9	7	6	5	6	9	7	6	4	6	7	7
84	2	3	2	3	1	1	3	1	5	4	3	4	5	5	6	5	5	3	4	4	3	3	3	4	4	4	1	3	2	3	2	3	7	5	5	7	4	3	5	4	2	1	4	1	5	7	5	6	4
85	2	3	2	3	2	2	3	1	1	3	1	3	1	3	1	1	1	1	1	3	1	3	3	3	2	1	2	2	2	2	2	3	1	3	2	1	1	2	5	5	4	1	3	1	3	3	2	4	1
86	2	1	2	3	1	2	1	2	4	3	3	3	3	5	3	3	4	4	4	4	1	3	3	1	1	2	2	2	4	1	2	4	1	2	3	3	4	6	4	3	3	3	4	1	7	5	5	4	5
87	1	3	1	4	3	3	3	1	5	5	6	6	4	6	6	4	6	5	6	6	4	6	5	4	6	4	6	6	4	4	4	5	9	8	9	6	7	6	6	9	8	9	8	7	5	5	3	4	5
88	2	1	3	2	1	2	2	1	5	5	5	4	5	5	4	4	5	6	5	4	5	5	5	5	4	5	4	6	5	6	4	5	1	5	4	4	6	5	7	6	2	1	4	2	3	4	2	3	4
89	2	3	2	4	3	1	1	1	6	4	5	6	4	6	4	5	5	5	5	6	6	5	6	5	6	4	4	5	4	5	4	4	9	6	7	8	8	5	6	7	9	8	9	7	7	7	7	6	6
90	1	2	2	2	1	1	2	1	5	5	6	6	5	6	5	5	4	5	4	4	4	6	5	4	4	5	6	4	6	6	5	5	6	5	7	7	9	8	8	8	8	7	6	4	7	7	6	5	4
91	1	3	2	4	3	2	2	1	6	4	6	5	5	4	6	5	6	5	6	4	6	5	6	5	5	4	5	6	6	4	4	6	9	8	9	7	7	8	7	7	8	6	5	7	5	7	5	4	5
92	1	1	2	3	3	2	3	1	5	5	5	6	4	4	5	5	5	6	6	6	4	4	4	6	6	6	4	6	6	6	4	6	5	7	9	7	7	5	8	5	6	8	9	5	6	5	5	6	5
93	2	2	2	2	1	2	2	1	4	3	3	3	4	4	2	3	3	3	3	3	5	3	5	5	4	3	6	5	4	5	5	4	3	5	5	6	7	6	5	5	8	6	6	7	5	7	5	5	7
94	2	2	2	2	1	2	2	1	4	5	4	4	5	5	6	5	6	6	4	6	6	4	4	6	5	6	4	6	4	5	5	4	4	4	5	5	6	5	6	6	8	7	5	5	6	6	3	6	5
95	2	2	2	2	2	1	2	1	5	5	6	6	5	4	5	5	6	6	5	4	5	4	4	5	5	5	4	5	6	4	5	6	7	5	8	9	8	9	6	9	7	8	5	5	6	5	7	6	7
96	2	1	2	3	2	2	1	2	4	4	4	6	6	6	5	6	4	6	4	6	4	4	6	4	6	4	4	4	4	6	6	4	9	5	5	6	9	7	6	8	9	8	5	9	7	7	5	5	7
97	2	4	2	3	1	3	3	1	5	5	4	4	5	5	4	4	4	6	6	6	4	5	4	4	5	6	6	6	4	5	4	6	5	6	6	5	9	6	8	8	7	4	7	5	6	7	5	7	4
98	2	3	2	3	2	1	1	1	2	2	2	4	2	2	4	5	2	4	3	2	3	3	4	3	3	2	6	6	3	3	5	5	7	5	6	5	7	7	7	6	9	6	5	8	3	3	3	3	3
99	2	2	2	2	1	2	2	1	2	2	2	1	3	1	2	3	2	2	4	3	2	4	4	2	2	4	3	3	2	3	4	3	2	3	3	4	7	6	4	7	9	7	7	6	3	2	2	3	4
100	1	3	1	4	1	2	3	1	5	3	3	4	4	5	4	5	3	3	3	5	5	4	5	3	5	5	5	5	5	5	4	4	8	8	7	7	9	6	7	9	7	7	6	7	6	3	6	3	5
101	2	2	2	3	1	1	2	1	5	6	4	6	6	6	6	5	5	6	6	5	5	4	4	4	4	6	6	4	5	4	6	6	8	7	6	5	9	8	5	5	9	6	6	6	6	6	4	6	3
102	2	3	2	4	2	2	1	1	4	5	5	6	4	5	6	6	4	6	6	5	5	6	4	5	5	6	5	5	6	4	4	4	6	7	9	5	7	7	7	9	8	8	9	8	7	7	4	4	6
103	2	3	2	3	3	3	1	1	5	3	5	5	5	5	2	2	3	1	2	4	2	3	2	3	1	3	5	5	3	4	5	3	8	5	7	8	3	1	1	4	2	3	3	2	6	6	4	5	6
104	2	4	2	4	1	1	2	1	6	6	4	6	6	6	6	5	5	4	5	6	6	4	4	5	4	4	4	5	4	4	4	4	7	7	8	9	7	9	6	6	6	6	8	8	6	6	6	7	4
105	2	2	3	2	1	1	2	1	5	6	5	6	6	6	4	6	4	4	4	6	5	5	5	6	5	4	4	4	6	5	4	6	8	6	6	6	8	6	9	9	9	5	6	6	6	4	5	4	6
106	2	2	2	2	2	1	2	1	2	1	1	3	3	1	3	1	2	2	2	1	3	1	3	2	2	3	3	1	2	3	2	3	2	1	5	2	4	1	4	3	3	4	4	4	2	4	1	1	3
107	1	2	2	2	2	1	3	1	2	1	3	2	3	1	2	3	2	4	4	4	6	5	3	5	5	6	5	3	5	3	3	5	4	4	5	3	8	7	4	5	1	3	4	2	3	4	2	4	3
108	2	2	2	2	1	2	2	1	6	4	4	5	5	3	4	3	3	3	3	4	3	3	2	4	4	3	4	4	3	3	3	5	6	6	6	4	5	4	6	6	6	5	7	4	7	6	6	4	4
109	2	1	2	2	2	2	3	1	3	1	3	3	1	3	3	1	3	1	1	3	3	3	3	2	3	2	1	1	1	3	3	1	2	5	4	4	1	1	2	2	4	2	3	2	2	1	2	1	1
110	1	2	1	2	2	2	3	1	5	4	5	5	6	6	4	6	4	5	6	6	4	4	4	6	6	5	5	5	5	5	6	6	6	6	7	5	8	5	5	4	3	4	2	4	3	3	2	3	4
111	2	3	2	3	1	1	1	1	6	5	6	4	3	5	5	3	5	5	4	3	4	5	3	4	3	2	4	3	3	3	3	5	3	2	5	4	7	7	4	7	7	8	6	5	2	1	2	3	1
112	2	2	2	2	2	2	2	1	4	5	6	4	6	6	4	5	5	4	6	5	6	5	5	6	5	5	4	6	4	5	4	6	6	8	7	8	8	6	6	7	7	7	6	9	6	7	5	7	4
113	2	2	2	3	1	2	1	1	5	6	6	4	6	5	5	6	6	6	5	4	4	5	4	4	4	5	4	4	4	5	5	4	7	7	6	6	3	5	3	4	1	1	3	2	5	5	5	3	5
114	2	2	2	2	1	2	3	1	1	1	1	3	2	3	1	1	3	2	2	3	3	3	1	1	1	2	3	3	1	2	1	2	1	4	1	1	4	4	4	2	2	3	5	2	2	2	1	2	4
115	2	3	2	4	1	2	1	1	5	6	4	5	4	6	5	4	4	6	4	5	5	4	4	5	6	6	4	5	4	5	4	6	8	8	6	7	9	6	5	9	8	9	6	7	3	4	4	3	4
116	2	4	1	4	2	1	2	1	4	5	4	5	4	6	4	4	4	6	5	4	6	6	5	4	4	6	5	5	6	5	5	5	8	8	7	7	6	8	8	9	8	6	8	6	6	7	4	4	6
117	2	2	2	3	1	1	2	1	6	5	6	6	5	4	6	6	4	5	5	4	4	6	4	6	4	5	4	6	6	5	5	4	8	8	8	8	2	3	3	1	7	5	8	7	4	4	4	4	5
118	2	3	2	4	2	2	1	1	6	4	6	5	4	6	4	5	5	6	4	4	4	6	6	5	6	6	5	6	5	5	5	6	7	7	9	9	6	8	9	8	9	7	8	5	7	4	5	6	6
119	2	1	2	2	1	2	2	2	6	6	6	4	4	5	5	5	6	5	4	5	4	6	4	4	5	6	4	4	6	4	4	4	6	7	6	4	6	7	8	8	9	7	5	9	7	5	4	4	7
120	2	3	2	4	2	1	1	1	4	5	4	4	4	6	5	6	6	4	5	6	4	4	5	6	4	4	5	4	4	6	5	5	9	7	7	8	7	9	5	9	7	7	8	8	4	4	6	7	6
121	2	2	2	2	1	2	2	1	5	6	6	4	4	6	5	5	4	4	4	6	6	5	6	4	6	5	6	4	5	5	5	5	5	5	5	5	9	6	5	7	7	5	6	7	5	7	6	4	5
122	2	3	2	4	2	1	1	1	6	5	5	6	4	6	6	6	6	4	4	4	5	6	5	4	6	6	4	5	5	5	4	6	7	9	7	8	8	9	7	7	6	6	5	9	7	4	4	7	7
123	2	1	2	3	2	1	1	1	1	3	3	2	1	3	6	6	5	5	5	5	3	3	4	4	2	3	5	3	4	4	5	5	7	7	5	5	6	7	8	9	6	5	5	7	7	6	6	5	5
124	2	4	2	3	1	1	3	1	5	4	5	3	3	4	6	5	4	5	4	4	3	2	4	4	2	2	3	3	2	4	3	3	2	2	3	1	6	6	6	4	6	5	4	7	5	6	7	5	7
125	2	3	2	4	3	2	2	1	2	4	2	4	2	3	6	6	5	4	4	4	5	3	5	5	3	4	6	5	4	4	4	3	5	8	8	8	6	7	9	8	9	6	6	9	5	5	5	4	4
126	2	1	2	3	3	1	3	1	5	3	5	3	5	4	4	3	5	3	2	4	4	3	4	4	4	4	3	4	3	2	4	3	7	5	4	4	7	4	4	6	3	4	4	1	5	6	6	5	7
127	1	3	2	2	2	2	2	1	6	5	5	5	6	5	3	3	3	2	4	4	2	1	3	3	4	4	1	3	2	1	2	3	8	5	7	7	4	3	5	6	8	8	6	5	7	4	4	6	6
128	2	2	1	2	2	2	3	2	4	5	4	6	5	5	4	4	5	4	4	6	4	5	6	4	5	5	4	6	5	5	6	5	8	9	7	8	6	6	7	5	9	6	6	9	7	7	7	5	6
129	2	3	2	4	3	3	1	1	6	4	4	5	6	4	6	4	4	4	4	5	4	4	6	6	5	4	4	6	5	6	6	5	6	9	9	9	7	9	5	9	8	7	8	7	7	5	6	6	7
130	2	1	2	3	1	1	3	2	5	6	5	4	5	6	5	4	5	4	5	5	6	6	5	5	4	4	4	6	5	5	5	5	3	5	3	4	9	9	6	6	6	5	7	8	2	2	4	1	2
131	2	3	2	3	1	2	1	1	4	4	3	3	5	3	3	4	3	3	4	2	5	5	5	4	5	4	5	4	5	5	5	4	9	8	9	5	2	3	1	1	6	7	6	8	7	7	4	7	4
132	1	3	2	3	3	2	1	1	4	5	4	4	6	5	5	6	6	6	6	6	5	6	4	4	4	5	4	4	5	5	5	4	5	6	6	5	8	9	8	9	9	9	5	5	6	7	5	7	4
133	2	4	2	3	3	3	1	1	4	4	4	4	5	4	5	4	6	6	6	6	5	6	4	4	6	5	5	6	5	5	6	4	6	9	6	6	7	6	9	5	7	8	6	9	6	4	5	4	7
134	2	2	1	2	1	1	3	1	2	2	2	2	3	2	6	6	6	4	6	4	2	1	3	2	4	3	6	6	6	4	3	5	8	5	5	7	6	8	8	8	6	6	9	6	3	4	3	2	3
135	1	2	2	2	2	2	2	1	2	1	3	2	2	3	4	2	5	2	4	3	2	3	2	3	3	2	4	3	3	4	3	4	4	4	6	3	6	7	6	7	9	6	7	6	6	4	7	4	5
136	1	3	1	4	3	1	2	1	5	4	4	4	6	4	4	5	6	5	6	4	6	5	5	5	6	4	5	4	5	6	6	6	9	6	9	5	8	9	6	9	7	5	9	8	7	7	7	7	6
137	2	3	2	4	1	2	2	1	6	5	5	6	5	6	4	5	4	4	5	5	6	6	5	5	4	4	6	6	5	6	4	4	6	5	6	8	9	7	6	9	8	9	8	7	6	7	5	7	4
138	2	2	2	2	1	2	2	1	6	4	6	4	4	5	4	4	4	6	6	4	5	4	6	5	5	4	4	5	5	6	4	4	8	7	5	6	7	5	7	5	7	8	8	7	7	7	6	7	6
139	1	3	1	3	2	3	3	1	1	3	1	1	3	2	6	4	5	5	3	4	2	3	4	3	2	3	4	3	4	4	4	2	6	5	6	9	9	8	5	5	9	9	5	7	4	4	5	4	3
140	1	1	2	3	2	2	1	1	6	4	5	4	4	5	4	6	6	5	5	6	5	5	5	5	4	5	4	6	4	4	4	6	5	3	6	5	6	6	6	6	5	6	6	3	6	5	4	3	3
141	2	2	1	2	1	2	2	1	6	5	6	6	4	5	4	6	4	6	4	6	5	6	5	4	4	6	4	4	5	5	4	4	9	5	6	5	8	7	8	5	6	9	6	8	4	7	7	4	4
142	2	4	3	3	1	1	3	1	6	5	6	4	5	4	5	6	4	5	5	4	5	5	6	4	6	4	6	5	4	5	4	5	6	7	9	6	6	6	7	9	6	9	5	7	7	4	7	4	6
143	2	2	1	3	2	2	2	1	5	4	6	4	5	5	4	4	4	5	4	4	4	6	5	4	5	6	6	4	6	4	6	6	9	8	5	7	6	8	7	7	6	6	9	5	6	5	7	4	7
144	2	4	2	5	1	1	1	1	6	4	6	4	6	4	4	4	6	4	6	5	6	5	5	6	5	5	6	4	5	4	5	5	8	8	7	7	8	9	8	8	9	8	8	8	5	7	5	7	5
145	1	2	2	2	1	2	2	1	5	5	3	4	3	4	2	4	1	3	4	4	6	5	6	5	3	6	6	4	3	4	6	4	3	3	2	6	8	7	8	5	9	5	5	7	6	5	7	7	5
146	2	2	2	3	3	2	2	1	4	5	5	4	2	4	5	5	5	3	3	3	1	1	2	2	2	3	6	4	5	5	4	4	6	6	6	5	6	6	7	9	8	9	7	6	6	7	4	6	5
147	2	1	2	3	1	1	3	2	2	1	1	1	1	2	3	1	3	2	1	3	1	3	2	2	3	2	2	3	1	3	3	2	1	4	3	4	2	4	1	1	1	1	1	4	3	3	1	3	3
148	2	1	1	1	2	2	3	2	6	5	5	5	5	4	4	5	3	3	4	4	4	4	5	4	2	4	4	3	3	2	5	4	6	5	5	7	6	8	7	6	9	8	9	7	7	5	5	4	5
149	1	2	2	2	2	2	2	1	4	3	2	4	3	2	3	2	4	3	3	3	4	5	4	3	4	4	2	2	4	2	2	2	5	8	9	5	6	6	6	8	8	8	6	5	6	5	6	4	4
150	2	2	2	2	3	2	2	1	5	5	5	5	5	4	6	5	5	6	6	5	5	6	5	5	6	5	5	5	6	4	5	6	9	9	7	8	5	9	8	5	9	5	6	6	6	4	7	5	4
151	2	3	2	4	1	1	2	1	6	5	5	6	4	6	5	4	6	4	4	6	6	4	4	5	4	5	5	4	6	5	6	5	8	8	9	7	8	5	8	6	9	8	8	6	5	7	7	7	5
152	2	3	2	3	1	1	1	1	2	1	3	2	1	3	2	2	1	1	1	1	2	1	1	3	2	3	1	2	1	3	2	2	4	3	1	3	2	1	5	4	2	2	3	4	4	2	3	4	3
153	2	2	2	3	3	1	1	1	6	5	5	4	3	5	1	1	1	3	2	2	1	3	1	2	1	2	3	4	4	3	3	2	1	3	1	3	1	1	2	2	1	1	4	3	2	1	4	2	3
154	2	4	1	3	1	1	2	1	5	4	3	5	3	3	6	5	5	5	4	5	6	5	4	3	5	5	2	2	3	3	2	2	9	7	7	5	9	8	7	5	6	8	8	6	5	3	3	3	5
155	2	3	1	3	2	3	3	1	1	2	1	1	1	2	3	3	3	3	2	1	1	3	3	3	2	2	2	3	3	2	3	2	2	2	5	2	2	4	5	5	5	2	5	4	3	2	4	1	4
156	2	2	2	2	1	1	3	2	6	6	3	5	5	4	5	3	4	3	3	4	4	5	5	4	4	3	2	2	4	2	3	3	7	4	5	4	8	4	8	5	6	9	8	6	5	7	7	7	6
157	2	1	2	3	2	2	1	2	5	6	6	6	6	5	4	6	6	4	5	4	5	4	6	6	5	5	5	6	5	6	6	4	6	5	6	6	6	9	9	6	8	7	8	7	6	7	7	5	6
158	2	2	2	2	3	2	3	1	5	3	3	3	5	4	6	6	6	5	5	6	4	4	4	5	3	4	5	3	3	3	3	3	8	7	7	5	9	8	6	5	8	8	8	7	5	3	4	3	3
159	2	2	2	3	2	1	1	1	4	3	3	3	2	3	1	2	1	2	2	3	3	4	4	4	3	3	3	2	4	3	2	3	9	8	7	7	7	4	5	4	4	4	3	1	5	5	6	6	5
160	2	4	2	3	3	2	2	1	5	4	5	5	3	3	3	3	2	4	2	2	2	4	3	2	4	2	4	4	5	4	3	3	3	6	4	4	4	5	5	4	1	1	4	4	5	6	4	7	7
161	2	1	2	2	1	2	2	2	1	2	3	3	2	2	5	3	4	3	5	4	6	3	3	6	3	4	5	4	5	4	4	5	8	7	6	8	7	8	8	5	8	5	5	6	7	5	6	4	7
162	2	1	1	1	3	1	3	2	4	5	5	4	4	6	6	6	5	4	6	6	5	6	4	5	6	6	6	5	5	6	4	4	6	7	7	7	9	9	8	5	9	5	7	6	7	6	4	5	4
163	2	1	2	3	3	2	2	1	2	4	3	1	1	3	2	4	2	3	1	4	3	2	2	4	3	3	5	4	5	3	5	3	7	7	6	7	6	5	6	7	5	5	3	7	7	6	6	6	4
164	2	2	2	3	3	2	1	1	3	2	2	3	4	4	3	2	4	3	2	4	6	6	3	4	3	4	1	3	1	2	3	1	7	7	5	7	5	6	5	9	7	7	9	8	5	3	4	6	3
165	2	1	1	3	1	2	2	1	6	3	4	5	4	4	4	3	4	3	3	5	3	2	2	3	2	3	3	3	3	2	3	4	7	5	9	6	7	5	6	8	7	8	8	5	3	2	3	3	2
166	2	3	2	3	1	1	1	1	5	3	3	3	5	5	4	4	3	3	5	3	2	2	3	2	3	2	3	2	3	3	3	2	6	4	5	4	2	5	5	3	8	8	6	6	4	6	7	5	7
167	2	4	2	4	2	1	2	1	5	4	4	4	5	6	4	4	4	5	5	6	5	5	5	6	5	6	4	6	6	6	5	5	7	6	7	8	9	9	6	6	7	9	8	7	6	4	6	6	7
168	1	2	2	3	1	2	1	1	5	6	5	6	4	5	4	4	4	6	6	6	4	6	6	5	4	5	6	6	6	6	4	5	8	6	7	7	9	8	5	6	6	6	8	6	3	3	3	3	4
169	2	3	2	4	1	3	2	1	5	6	6	4	5	4	6	4	5	6	6	5	4	5	5	4	5	4	4	5	4	6	5	5	6	9	7	7	5	8	9	6	9	6	9	7	5	6	7	7	7
170	2	1	2	1	1	2	2	1	4	3	2	3	3	2	2	2	2	3	2	3	2	2	2	2	2	3	6	5	5	5	4	4	5	6	6	7	7	8	5	6	4	6	6	6	5	7	6	7	4
171	2	3	1	4	2	2	3	1	4	4	4	3	4	4	4	3	4	5	3	4	6	5	3	6	4	5	6	5	4	5	6	4	9	9	5	7	9	7	8	6	8	7	8	5	5	4	6	7	6
172	2	1	2	2	2	1	3	2	5	6	4	5	4	5	5	6	6	6	5	4	5	6	5	5	5	6	6	5	5	4	4	5	6	5	6	5	7	7	5	6	4	2	6	5	1	3	3	3	1
173	2	1	1	3	2	2	2	1	1	2	2	3	3	2	1	1	2	2	1	2	2	2	3	1	2	2	2	2	1	3	2	2	1	2	2	1	2	1	2	1	5	4	5	4	4	1	3	1	2
174	1	2	2	2	2	2	2	1	6	4	5	6	6	4	5	4	5	5	6	5	4	5	5	5	4	5	6	5	6	6	4	5	6	5	6	7	9	7	6	9	6	6	5	9	5	6	4	6	6
175	2	1	2	2	2	1	3	2	5	3	5	3	4	5	6	6	6	4	4	5	2	4	2	2	3	1	3	2	4	4	4	4	7	5	6	6	7	5	6	6	7	9	9	9	7	7	6	5	6
176	2	3	2	4	1	1	1	1	6	4	6	4	6	5	4	6	6	6	6	5	5	4	6	6	4	4	6	4	6	5	6	4	6	9	6	8	7	8	6	5	9	6	9	9	6	4	5	6	4
177	2	1	1	3	1	2	3	1	5	6	4	5	4	4	5	5	4	6	6	6	5	4	5	6	4	4	6	6	5	5	6	5	7	8	4	6	6	7	7	6	8	5	6	5	5	3	6	5	3
178	2	1	1	2	1	2	3	2	5	6	6	5	6	4	6	4	5	4	4	4	5	4	6	6	5	4	6	4	5	6	5	6	6	3	7	6	7	4	5	7	7	5	6	7	3	3	4	3	4
179	2	3	2	3	1	1	2	1	2	3	3	4	1	2	4	3	2	5	4	3	2	2	3	4	1	3	3	3	4	4	3	4	5	6	9	5	6	5	9	5	6	5	6	6	3	5	2	2	3
180	2	4	3	4	3	3	3	1	6	4	5	5	4	4	4	5	4	5	4	6	6	4	5	6	6	6	5	6	5	4	6	5	8	7	8	5	9	7	7	5	7	8	8	8	3	4	2	2	5
181	2	2	2	2	1	1	2	1	5	3	4	4	4	4	5	5	5	3	4	5	4	2	4	4	3	4	2	2	3	4	3	3	6	7	7	6	2	3	2	2	4	6	3	6	6	6	5	7	5
182	2	3	3	4	1	1	3	1	4	4	6	4	5	4	5	6	6	6	6	5	6	4	6	4	6	6	6	4	4	4	5	5	9	6	9	9	9	6	8	8	9	6	5	6	7	7	6	7	5
183	2	1	2	3	2	2	1	2	5	4	3	5	5	4	6	4	4	4	6	4	6	4	5	5	3	6	2	3	3	2	4	2	9	7	5	7	8	7	8	6	7	7	8	5	5	4	5	3	6
184	1	3	2	4	2	3	2	1	5	4	5	5	5	6	4	4	6	6	5	6	6	5	6	5	4	6	5	6	5	5	5	4	6	7	6	9	6	9	7	6	9	9	6	9	6	7	6	7	6
185	2	2	2	2	1	1	2	1	4	5	5	5	4	5	6	4	5	6	4	6	5	6	6	6	4	5	4	5	4	4	5	6	6	5	6	7	6	6	9	6	7	5	6	7	5	7	6	5	7
186	2	2	1	2	2	2	2	1	4	3	4	3	5	3	2	4	3	4	3	2	4	3	4	4	3	3	1	1	2	2	1	2	6	6	5	7	8	9	5	6	5	8	8	6	6	4	4	4	4
187	1	1	2	1	2	2	2	2	4	4	4	4	5	4	6	4	6	4	5	6	6	6	5	5	4	4	5	6	5	6	4	4	5	5	3	6	1	3	1	4	7	8	6	5	3	4	3	4	3
188	2	3	2	3	2	2	1	1	4	4	6	6	5	4	5	5	5	4	5	5	5	4	6	4	4	6	4	4	4	5	5	4	5	6	7	7	8	8	8	5	9	7	5	9	5	5	6	7	7
189	2	1	2	3	1	2	1	1	2	3	3	1	1	1	1	3	1	2	1	2	1	3	1	3	3	2	1	3	3	3	1	3	2	4	4	2	1	5	3	5	3	4	4	1	3	4	4	2	1
190	2	3	2	4	3	2	1	1	6	4	5	4	6	5	6	6	5	5	6	4	6	5	5	6	5	6	5	5	6	5	6	6	8	8	7	5	8	6	7	8	8	9	9	8	6	7	4	6	4
191	2	2	2	2	3	2	2	1	3	3	4	4	3	2	3	4	2	2	2	3	5	3	3	4	3	4	3	2	2	4	2	3	5	5	7	8	8	6	7	7	7	5	6	6	7	7	7	4	5
192	2	3	2	2	2	3	2	1	5	3	5	4	5	5	5	3	5	4	3	5	5	3	3	5	3	4	3	4	3	2	2	3	9	5	5	5	3	6	4	4	1	3	1	2	4	4	4	7	4
193	2	3	1	3	1	3	2	1	5	6	5	4	6	4	4	6	5	6	4	4	5	6	6	4	6	4	5	5	4	4	4	6	7	4	8	4	7	7	5	5	6	5	5	5	5	6	4	4	4
194	2	3	2	4	2	2	1	1	5	5	5	4	4	6	5	5	5	6	4	6	6	6	4	6	4	6	5	6	6	5	4	6	9	5	8	8	6	6	9	9	6	9	8	7	6	7	7	6	6
195	2	4	2	4	3	1	2	1	6	5	5	4	6	5	6	4	6	4	5	5	6	5	5	6	4	4	5	5	4	5	4	6	9	8	8	7	8	9	5	7	7	9	5	8	5	5	5	5	5
196	2	1	2	3	1	1	1	1	6	5	6	6	6	4	6	5	4	5	5	5	4	4	5	4	5	5	4	4	6	6	4	5	5	4	4	4	7	5	6	5	1	4	3	4	6	4	4	5	6
197	2	1	2	3	1	1	2	1	5	4	5	5	5	4	5	4	5	4	3	3	3	4	2	4	4	4	5	4	3	4	3	3	4	5	4	6	6	7	7	6	6	7	7	7	7	7	6	4	4
198	1	3	2	5	3	2	1	1	5	4	6	6	4	5	5	4	4	5	4	4	5	5	5	4	4	5	4	5	6	6	4	4	8	8	9	8	8	7	7	8	9	7	7	8	5	7	6	4	7
199	2	2	2	2	2	2	3	1	4	6	4	4	5	5	6	5	4	5	4	6	4	4	4	5	4	5	4	5	4	4	6	5	8	8	5	6	7	7	8	9	6	3	6	7	5	3	3	5	5
200	2	4	2	4	3	2	2	1	6	6	6	4	6	5	5	4	6	5	5	5	6	4	6	5	5	4	5	4	6	4	6	5	9	5	7	9	9	6	9	8	8	7	8	8	6	4	5	4	6
201	1	2	2	3	2	2	3	1	5	6	5	4	4	5	4	6	6	4	6	6	6	4	6	6	4	4	4	5	6	5	4	4	6	5	7	8	8	7	9	9	9	7	5	5	7	6	5	5	4
202	2	2	1	3	2	2	3	2	2	3	4	2	3	3	6	4	3	6	4	4	5	3	5	3	5	3	3	4	2	4	2	4	4	2	6	6	5	3	6	6	9	6	5	8	5	7	7	4	7
203	1	2	2	3	1	1	1	1	6	4	4	6	6	4	6	4	6	5	5	4	5	5	5	4	4	4	5	4	6	4	6	6	6	7	3	6	8	7	8	6	7	4	4	4	2	4	1	2	4
204	2	2	2	2	1	1	2	1	2	3	3	1	1	2	1	2	1	1	2	3	2	3	3	2	3	2	2	1	3	1	3	1	3	3	3	2	2	2	4	3	1	1	3	2	2	2	3	1	4
205	1	2	2	2	1	1	2	1	3	1	3	1	2	2	2	2	3	2	3	2	2	3	3	3	3	3	1	1	2	2	2	1	3	1	5	3	1	1	2	3	2	5	4	1	3	1	4	4	4
206	2	4	2	4	2	1	1	1	4	4	4	6	6	5	4	4	5	4	4	4	5	5	5	5	4	4	4	5	5	5	5	6	8	5	9	8	7	8	8	7	7	8	6	9	5	7	7	7	7
207	2	1	2	1	3	2	3	1	5	6	4	4	6	4	5	5	6	5	5	5	6	4	5	6	4	4	6	6	5	4	6	5	1	3	5	2	7	8	4	5	7	4	5	4	6	7	6	4	6
208	2	3	1	3	2	1	3	1	5	5	5	6	4	5	5	6	4	5	6	6	6	4	4	5	5	4	6	5	5	5	5	5	6	7	7	9	9	6	8	6	7	8	5	7	6	7	5	7	5
209	2	1	2	3	2	2	2	1	6	5	6	5	4	5	6	6	4	4	4	4	4	6	4	6	5	5	4	4	5	5	4	5	2	3	1	2	5	5	3	3	9	5	5	8	2	4	4	4	3
210	2	1	2	2	1	2	2	2	6	5	5	3	5	5	2	2	3	2	2	3	6	5	3	4	5	3	2	2	1	3	3	2	8	4	7	5	8	8	9	8	7	6	5	7	6	6	7	4	6
211	1	2	1	3	2	2	3	1	6	4	6	4	6	6	4	6	5	6	4	6	4	5	5	5	5	5	4	4	6	4	6	4	3	6	2	2	8	5	8	8	6	8	7	9	5	5	4	4	3
212	2	2	3	3	3	1	2	1	6	5	6	4	6	6	5	6	6	5	6	5	5	6	4	6	4	6	4	4	5	6	5	6	6	6	6	8	6	7	5	7	8	8	9	6	7	6	4	4	6
213	2	1	1	1	1	2	3	1	2	1	2	4	1	1	6	4	5	3	6	5	3	4	2	3	2	3	4	2	4	4	2	3	6	6	5	3	5	6	3	7	6	7	3	5	4	3	4	4	3
214	2	2	2	2	2	2	3	2	5	4	4	4	5	5	6	6	5	4	5	6	4	6	4	4	6	6	5	4	4	6	6	4	1	2	2	1	5	3	5	6	7	5	5	6	7	4	5	4	5
215	2	2	2	3	1	2	2	1	4	3	4	3	3	5	4	3	3	3	4	2	2	4	3	3	3	3	4	5	4	2	3	3	7	7	4	4	8	7	6	6	9	8	7	9	6	7	6	7	6
216	1	4	1	3	3	2	2	1	5	4	4	6	6	6	6	6	6	6	6	4	4	4	4	6	6	5	6	6	4	4	6	4	8	6	7	5	7	5	7	9	7	6	6	9	7	6	6	5	4
217	2	2	2	3	2	1	1	1	6	5	5	4	5	4	5	5	5	4	4	6	4	6	5	4	6	5	6	4	5	4	4	6	6	4	4	7	4	6	6	6	8	4	6	7	5	5	3	5	5
218	1	2	2	3	2	1	2	1	5	6	5	6	4	5	5	5	6	4	4	5	6	6	5	4	5	5	6	4	6	5	5	6	5	6	6	3	6	6	8	9	5	5	6	7	6	4	6	4	6
219	2	3	2	4	1	3	3	1	6	6	5	6	5	4	4	4	6	5	5	4	6	5	4	6	4	6	5	4	6	4	6	5	7	5	9	8	5	9	9	9	6	7	9	5	7	4	4	7	7
220	2	4	2	3	3	1	2	1	6	4	4	4	6	5	5	4	5	5	5	4	4	4	5	4	6	4	6	5	5	4	6	6	7	7	7	6	9	5	8	8	8	7	6	7	3	2	2	3	2
221	2	2	2	2	1	1	2	1	3	1	1	1	1	1	2	1	1	3	2	1	3	3	3	2	3	2	1	3	3	2	3	3	2	3	2	1	4	3	1	3	3	1	1	1	4	3	4	2	3
222	2	2	2	3	3	2	1	1	5	5	4	4	4	6	5	5	6	5	4	6	4	5	4	4	4	6	5	6	6	5	4	4	5	5	6	5	8	9	6	7	5	6	6	6	7	7	4	7	5
223	2	2	1	2	3	2	3	2	5	4	5	6	5	4	4	5	6	6	4	5	4	6	4	4	5	6	5	6	6	4	6	6	6	7	6	7	9	8	5	6	7	5	5	5	5	4	5	7	4
224	2	1	2	2	3	2	2	2	4	4	6	6	5	6	4	6	5	5	5	6	5	6	6	6	4	6	4	4	4	5	6	5	6	4	6	4	8	6	7	7	8	7	8	8	7	6	4	6	4
225	1	3	2	3	1	2	2	1	2	2	2	4	3	1	4	3	2	2	5	3	3	2	3	3	2	2	2	3	1	3	2	3	1	1	1	1	4	5	2	2	3	2	4	2	6	4	4	5	4
226	1	2	2	2	2	2	3	1	5	6	6	4	4	4	6	4	5	4	5	5	4	5	5	4	4	4	6	5	5	5	4	6	8	7	9	5	6	5	6	9	8	7	7	7	6	6	6	4	4
227	1	2	2	2	3	1	3	1	5	5	4	3	5	5	3	4	4	3	3	2	5	3	3	4	4	3	3	3	2	2	3	2	4	4	4	3	6	6	3	6	2	1	1	1	1	2	1	1	2
228	2	2	1	2	2	2	3	1	5	3	3	5	4	4	3	3	3	4	3	2	5	5	3	5	5	3	6	6	5	5	5	4	6	7	5	7	6	9	6	7	5	9	8	5	4	7	5	4	7
229	2	3	2	4	1	2	2	1	6	5	4	5	6	5	4	5	6	4	5	5	5	4	5	5	5	6	4	5	6	6	4	6	5	9	7	7	7	9	9	8	8	7	8	8	6	4	6	7	6
230	2	3	2	3	3	1	2	1	4	4	5	5	5	6	6	5	5	6	4	5	5	6	5	4	5	4	6	6	4	5	5	6	6	6	6	4	9	7	5	6	5	4	7	3	5	4	4	3	4
231	1	3	2	3	1	1	1	1	2	3	1	4	2	3	4	5	2	4	2	4	6	3	4	6	4	3	5	5	5	3	3	3	9	8	7	6	3	5	4	5	8	6	7	5	2	3	2	2	3
232	2	2	2	2	3	1	2	1	6	4	4	4	4	5	6	5	5	6	6	5	5	4	4	4	4	6	6	6	6	5	4	6	4	5	6	2	6	4	5	7	5	5	6	4	5	7	7	6	4
233	2	3	2	3	2	1	1	1	3	2	3	3	2	2	2	1	2	3	1	1	1	3	2	3	2	3	2	2	3	1	1	2	3	2	3	3	2	5	1	4	4	3	1	3	2	3	4	2	1
234	2	3	2	3	1	3	2	1	5	6	5	6	6	6	4	6	6	5	6	5	4	5	5	4	6	5	4	6	6	4	6	5	8	5	6	6	7	6	7	6	7	7	5	8	6	4	6	5	7
235	2	3	1	3	2	1	3	1	6	6	5	4	5	5	5	6	6	4	6	4	4	5	6	5	5	6	5	4	6	6	6	5	7	5	9	6	6	6	9	6	7	5	9	9	6	5	4	7	5
236	1	4	1	4	2	2	3	1	6	4	5	5	6	6	5	5	6	6	6	4	6	6	6	5	4	4	5	6	5	4	4	6	7	9	9	9	6	8	5	6	7	9	5	7	4	6	4	6	4
237	1	1	2	2	2	1	2	2	4	6	5	6	5	4	6	5	6	5	6	5	4	5	6	6	5	6	4	6	4	4	4	4	9	7	5	6	7	6	4	5	9	7	7	5	4	3	5	5	3
238	1	2	1	2	2	1	2	2	3	3	3	3	3	4	4	3	4	5	3	4	4	4	3	5	3	2	5	3	5	5	3	4	5	5	5	5	6	5	7	3	8	8	5	7	7	5	6	6	5
239	2	2	2	3	2	2	2	1	1	1	3	2	2	1	3	4	2	4	2	3	1	1	2	3	1	1	3	4	3	3	4	2	6	5	4	5	7	7	5	8	7	6	6	7	4	5	4	5	7
240	2	2	1	3	3	2	2	1	6	6	4	4	4	4	4	4	5	6	6	5	4	4	5	6	5	5	5	6	5	6	6	4	7	5	8	7	4	4	3	6	8	5	5	8	3	3	3	3	5
241	2	3	2	3	1	3	2	1	4	6	5	5	4	4	4	6	4	4	6	6	5	4	5	5	4	5	4	4	4	4	5	4	6	6	3	3	7	7	4	7	2	2	4	4	2	1	2	1	4
242	1	2	2	2	1	2	2	1	6	4	6	5	4	6	6	4	4	5	5	4	4	5	6	4	4	4	5	4	6	6	4	5	3	5	4	2	4	6	2	6	9	5	5	8	6	4	4	6	6
243	1	2	2	2	1	2	2	1	5	4	4	5	3	5	2	2	2	1	4	2	4	4	4	2	5	3	1	3	2	2	2	1	3	5	5	4	3	2	1	1	3	2	2	3	3	4	4	3	3
244	1	4	2	3	3	2	1	1	3	2	1	1	1	2	2	1	3	2	1	2	2	1	3	1	1	2	3	1	3	2	3	2	3	3	1	3	1	1	4	1	3	2	5	2	2	3	3	1	4
245	1	2	2	3	3	2	2	1	5	6	5	4	6	6	5	4	5	5	4	5	5	6	5	6	5	6	5	6	6	4	5	4	9	9	6	5	7	8	9	6	8	7	5	5	5	7	6	7	5
246	2	3	1	4	2	2	2	1	4	5	5	5	6	6	5	5	6	5	6	4	4	6	4	5	4	5	6	5	6	6	4	4	6	6	9	9	8	9	6	9	7	5	9	7	7	4	6	4	7
247	2	2	2	2	1	2	2	1	2	3	2	1	4	1	6	4	4	3	6	5	4	3	4	2	4	4	1	1	3	1	1	1	3	6	5	5	5	6	6	5	1	3	4	4	6	7	4	5	5
248	1	4	1	3	2	2	3	1	5	5	6	5	4	6	4	4	4	4	4	5	4	6	6	6	4	4	4	4	6	6	4	4	2	4	5	4	3	2	5	1	4	5	3	1	3	3	4	4	3
249	2	1	2	2	2	2	2	2	6	4	5	6	4	4	4	5	4	4	4	4	5	5	4	4	5	4	6	5	4	4	4	6	6	7	6	7	9	9	7	7	5	6	8	8	6	6	5	6	7
250	1	2	1	2	2	2	2	1	3	4	4	2	2	2	3	2	4	4	2	3	1	2	1	3	1	2	4	4	4	2	3	2	8	8	8	7	3	5	1	2	6	5	6	8	6	4	5	6	6
251	2	1	2	3	3	1	2	2	6	6	4	5	6	6	4	4	4	5	4	6	4	5	5	4	4	4	5	6	5	6	6	4	9	6	7	8	7	7	9	5	9	7	6	6	7	4	4	4	5
252	2	2	2	3	3	2	3	1	4	4	3	5	4	2	6	5	4	4	6	4	5	3	3	4	5	3	3	4	2	4	3	3	3	4	6	6	5	6	6	6	4	4	2	4	4	4	5	6	4
253	2	1	2	3	1	2	1	2	4	4	6	6	6	4	6	5	6	5	5	5	6	6	5	6	5	4	5	4	4	5	5	5	6	4	4	7	5	1	3	3	9	6	5	6	6	6	5	4	7
254	1	1	2	2	1	2	2	2	4	5	4	6	4	5	5	4	6	5	5	6	5	6	4	6	4	5	5	6	5	4	5	5	8	8	7	8	6	6	3	4	5	5	5	3	4	4	5	4	3
255	2	1	2	3	1	2	1	1	3	2	3	4	2	2	6	4	5	3	6	4	3	3	4	3	2	2	6	5	6	5	5	3	9	7	7	6	9	6	5	8	6	9	5	7	5	6	3	6	6
256	1	1	2	2	3	2	2	1	5	6	5	5	5	4	5	6	6	4	6	4	6	5	4	6	4	6	4	4	5	5	6	6	7	9	7	7	6	9	7	6	7	5	6	8	4	5	6	6	4
257	2	3	2	3	3	2	2	1	1	3	2	1	2	3	4	3	3	4	4	4	3	3	2	4	4	4	3	2	3	3	3	4	4	4	4	5	8	7	7	5	6	3	5	4	4	7	7	4	5
258	2	2	1	2	1	2	3	2	4	5	4	5	5	4	5	5	4	5	4	5	5	4	5	4	6	6	6	6	5	5	4	5	4	5	5	5	2	2	2	2	3	6	4	6	5	6	6	3	6
259	2	1	2	2	2	1	2	2	5	5	5	4	5	4	2	4	1	3	3	2	4	3	2	5	3	2	6	4	3	6	3	4	9	5	5	5	6	8	7	7	8	7	7	7	7	5	6	5	6
260	2	1	2	3	2	2	3	2	4	2	5	2	4	2	6	4	5	3	5	4	5	5	4	4	3	5	4	4	2	4	3	5	8	8	6	5	7	6	5	7	9	5	9	7	6	6	4	6	4
261	2	1	1	2	3	2	2	2	4	4	4	6	4	5	6	5	4	6	4	6	5	6	5	4	6	4	5	4	6	4	4	4	9	5	9	7	8	7	6	7	6	5	6	5	3	4	2	4	4
262	2	3	2	3	2	2	2	1	5	5	4	5	5	5	5	6	4	6	6	6	6	4	4	6	4	6	4	6	5	5	4	4	7	7	5	8	6	9	7	9	6	6	8	9	5	5	7	7	7
263	2	1	2	3	1	2	3	1	5	5	4	5	4	4	5	4	4	5	4	4	2	2	3	3	2	2	4	3	4	3	4	3	6	7	7	8	8	7	9	9	5	9	5	5	5	6	5	5	3
264	1	3	2	3	2	2	2	1	6	4	6	6	4	4	2	1	1	4	2	3	1	1	3	3	1	3	6	3	6	6	5	5	6	4	3	5	6	3	5	5	5	4	7	5	7	6	7	6	5
265	2	1	2	3	1	2	1	1	4	4	4	3	3	4	5	4	5	4	5	4	2	4	3	3	3	3	4	3	5	5	4	5	6	7	4	7	7	7	6	7	6	5	5	6	6	5	4	6	4
266	1	3	2	3	1	3	2	1	4	5	5	3	3	2	3	2	2	3	2	2	5	5	4	5	4	4	3	3	3	2	3	4	2	4	4	3	7	8	6	6	8	8	6	8	1	3	3	2	1
267	2	2	1	2	3	2	2	1	3	4	4	4	3	2	5	5	4	3	5	3	6	5	3	3	5	5	2	1	1	2	2	3	6	6	5	9	6	6	6	9	6	9	9	6	6	6	6	6	3
268	2	2	3	3	1	1	1	1	6	5	4	4	5	4	4	4	5	2	3	2	3	3	3	4	4	4	4	2	3	3	3	4	3	4	5	5	6	7	4	4	8	5	8	5	5	7	4	7	7
269	1	3	2	3	2	2	2	1	5	5	5	6	4	4	5	5	5	4	5	5	5	5	4	5	6	6	5	4	6	5	6	6	9	6	6	5	9	8	8	5	9	6	5	7	7	4	4	5	6
270	2	3	1	3	3	1	3	1	4	4	2	3	3	4	3	3	2	3	4	2	6	5	5	4	3	6	2	3	1	4	2	3	3	4	5	4	6	5	6	6	3	2	3	4	3	3	3	2	2
271	2	2	2	3	1	2	3	1	4	6	4	4	4	6	4	5	6	5	5	4	4	4	5	4	4	6	4	5	4	6	5	6	7	4	6	7	6	5	6	4	8	7	4	4	5	3	3	5	6
272	2	2	1	3	2	1	2	1	4	5	6	5	4	5	6	5	6	5	6	4	6	4	4	6	6	6	4	5	5	6	4	4	8	6	7	7	8	5	9	8	6	7	7	8	7	7	5	6	6
273	1	1	3	3	1	2	2	2	6	5	5	6	5	4	5	6	5	5	6	5	5	4	6	4	6	5	5	4	4	6	5	6	7	6	6	5	9	7	6	8	5	5	5	8	6	5	7	6	7
274	2	2	2	2	3	1	2	1	4	4	5	5	4	6	4	4	5	5	4	4	5	6	4	6	4	4	6	4	6	6	6	4	9	5	5	5	6	8	8	9	8	5	9	8	5	7	7	7	7
275	2	4	2	4	1	2	1	1	6	6	4	4	6	5	6	4	4	4	4	6	5	4	4	4	6	6	6	6	6	5	4	6	9	8	9	6	6	8	9	6	7	7	9	8	5	4	7	4	4
276	2	2	2	2	3	2	2	1	6	6	6	5	5	4	5	4	6	4	6	5	5	6	6	4	6	6	6	5	6	6	5	5	9	6	6	6	4	5	6	6	6	5	5	4	7	6	6	6	4
277	2	3	2	4	2	3	1	1	5	4	5	4	5	6	6	5	4	5	5	6	5	4	5	4	5	4	4	4	5	6	4	5	7	5	9	9	9	9	8	5	8	9	7	5	7	7	7	7	6
278	2	2	2	3	2	2	1	1	4	5	4	4	4	5	6	6	5	5	4	4	5	5	6	4	4	5	5	6	6	5	4	5	9	9	5	5	6	5	8	6	8	8	9	5	6	6	7	5	4
279	2	1	2	2	3	2	2	1	6	6	6	4	4	4	6	6	4	5	6	4	6	4	6	6	5	6	4	6	4	5	6	6	9	8	6	6	6	6	9	9	7	7	6	6	5	7	5	5	7
280	1	1	2	2	1	2	2	2	4	4	5	5	6	5	4	6	4	5	5	6	4	6	5	5	5	4	6	5	4	5	5	6	9	7	8	5	5	5	8	9	9	8	6	5	6	4	5	7	4
281	1	1	2	3	3	2	2	2	3	2	3	3	1	2	2	3	3	1	3	3	1	1	3	3	1	3	1	3	2	1	1	3	2	1	5	2	4	1	2	2	5	3	2	1	3	4	1	3	1
282	2	2	2	2	2	2	3	1	5	5	5	5	3	3	5	3	3	5	4	3	1	3	1	2	3	1	3	2	2	4	4	3	6	4	7	4	4	2	3	2	4	5	3	4	6	6	6	5	5
283	1	1	1	3	3	2	3	1	1	1	2	2	3	2	3	1	2	2	2	2	2	3	3	1	3	3	2	1	2	2	2	2	3	5	2	4	2	2	2	5	3	3	5	1	3	4	2	4	3
284	2	3	2	3	3	1	3	1	5	5	4	5	5	5	3	4	2	2	3	2	3	3	3	2	2	4	3	2	3	4	3	4	4	5	6	6	7	9	8	8	8	5	7	7	4	5	7	4	5
285	2	1	1	3	2	2	3	2	2	1	1	1	3	2	3	3	1	3	3	2	2	3	2	2	2	2	1	1	2	1	3	2	3	5	4	2	1	2	4	3	5	2	3	3	2	3	3	3	3
286	2	3	2	3	1	2	2	1	2	1	1	2	1	3	6	4	3	6	4	4	4	5	2	5	3	2	6	5	3	5	4	3	7	8	7	9	8	7	8	5	9	7	7	5	5	3	3	3	6
287	2	3	2	3	3	2	1	1	5	3	3	5	3	3	4	4	3	3	3	5	2	3	4	3	3	3	5	4	3	3	4	5	6	7	7	8	5	8	5	5	9	8	6	9	6	4	6	5	3
288	2	2	2	3	1	1	2	1	6	5	6	6	4	4	6	6	4	4	6	5	4	5	6	5	6	6	5	6	4	4	5	6	6	5	7	8	9	5	8	9	6	6	7	7	6	7	6	5	7
289	1	3	1	4	3	3	2	1	5	4	6	6	6	5	6	4	5	6	5	6	5	4	4	5	5	4	4	5	5	4	4	5	6	6	5	9	7	7	5	9	9	9	8	8	7	5	6	6	6
290	2	4	2	3	3	3	2	1	5	5	6	5	4	6	6	6	6	5	5	5	5	5	5	4	5	5	5	4	5	6	4	6	8	7	9	9	7	5	7	8	7	7	5	7	6	6	5	7	7
291	2	3	2	3	3	2	1	1	5	3	4	5	5	5	5	5	5	3	4	3	4	4	5	4	2	4	3	2	4	2	3	2	2	3	3	1	6	3	6	3	4	3	3	2	7	4	4	4	4
292	2	3	2	3	3	2	3	1	1	3	1	3	3	2	6	4	5	4	4	6	1	3	3	1	3	3	6	5	4	6	4	4	2	4	3	2	2	3	5	1	6	7	3	7	1	1	1	3	1
293	1	2	2	2	3	1	2	1	5	4	4	4	4	3	5	5	3	3	4	5	1	1	3	2	2	3	4	3	2	4	3	4	6	6	7	6	5	7	8	8	9	6	6	6	5	4	5	5	3
294	2	3	2	4	3	1	2	1	5	5	6	4	5	5	6	6	4	4	4	5	4	6	5	4	6	5	4	6	4	6	4	4	8	9	5	6	8	7	9	7	9	6	6	9	6	5	7	7	6
295	2	2	1	2	1	2	3	2	6	4	4	5	4	5	5	3	3	4	4	5	5	3	3	3	5	5	6	3	6	5	5	4	7	6	8	6	6	6	9	6	6	9	7	9	6	5	6	4	4
296	2	2	3	2	2	1	3	1	1	2	3	3	2	3	1	3	2	1	2	2	1	1	2	1	1	1	3	3	4	3	2	4	2	1	5	3	1	2	1	1	3	3	3	3	6	4	5	5	4
297	2	2	2	3	2	2	2	1	2	3	1	2	3	1	3	3	4	4	4	3	2	3	1	3	2	2	3	4	2	3	3	4	6	6	5	6	8	5	6	8	8	7	6	6	1	2	4	2	4
298	2	2	1	3	2	2	2	1	1	3	2	1	1	1	3	3	3	3	2	1	3	2	2	2	1	1	2	1	3	2	2	2	4	2	5	5	5	4	5	4	3	1	1	4	1	3	4	1	1
299	2	1	2	2	1	2	2	1	1	3	2	1	2	1	3	1	3	2	2	1	3	1	3	2	2	3	1	2	3	1	3	3	2	3	2	3	1	1	3	2	4	1	4	3	4	2	1	4	3
300	1	1	2	3	3	2	1	2	5	5	4	5	5	5	5	6	4	5	5	6	4	4	6	4	4	6	4	6	6	4	6	4	6	6	6	7	7	9	5	6	7	9	7	5	6	6	7	7	7
301	2	2	3	2	1	2	2	1	5	6	6	4	6	6	6	4	4	4	4	6	6	4	5	5	5	5	5	6	4	6	6	4	6	9	8	6	8	6	8	5	5	5	9	9	5	5	5	4	5
302	2	2	2	2	1	2	2	1	5	3	4	5	3	4	6	3	6	4	4	5	2	3	4	2	3	2	3	3	3	4	3	3	8	5	8	9	7	5	8	7	6	5	7	6	2	2	2	1	2
303	1	2	1	2	2	2	3	1	6	4	4	5	6	4	5	5	4	5	4	4	6	5	5	5	5	4	6	5	5	6	4	6	3	4	2	5	9	7	6	6	8	8	8	8	6	6	7	4	6
304	2	2	2	2	1	2	2	1	5	6	5	6	5	5	4	6	4	5	5	5	5	6	5	6	4	6	4	4	5	5	5	5	6	9	6	8	8	6	5	9	7	6	5	8	5	7	7	7	6
305	2	1	2	1	1	2	2	1	6	4	6	4	4	3	3	4	2	4	3	2	3	2	4	2	4	4	5	3	3	4	3	4	6	5	7	6	3	2	3	4	6	4	3	7	7	4	5	5	7
306	2	1	1	2	1	1	2	2	5	4	4	3	3	3	2	4	2	1	2	2	4	4	4	4	3	3	6	3	3	4	6	5	6	6	4	6	4	5	6	5	9	7	5	5	7	7	4	7	7
307	2	1	1	3	1	2	2	2	5	4	5	3	3	5	6	4	4	6	6	3	6	3	3	3	5	5	5	5	6	5	5	6	9	9	5	8	6	3	5	4	7	8	7	4	5	7	5	7	4
308	2	1	2	3	2	1	2	2	5	5	6	5	5	4	6	4	5	4	4	4	6	6	4	4	6	6	5	6	5	4	4	4	6	6	6	3	9	5	7	5	4	5	3	6	5	5	3	3	5
309	2	2	2	2	2	1	3	1	1	1	3	3	1	1	2	1	1	2	2	2	2	2	1	3	3	2	2	3	3	3	2	2	3	3	2	3	1	2	5	4	3	1	2	4	3	3	4	3	3
310	1	2	1	3	2	2	3	1	6	6	4	5	4	5	6	6	4	5	5	5	4	6	4	6	4	5	5	5	4	6	5	4	7	8	4	4	6	5	6	7	3	3	2	2	6	6	5	6	6
311	1	3	3	3	2	1	1	1	4	5	4	6	4	6	5	4	5	5	6	4	6	4	4	4	6	5	4	5	6	6	5	6	7	4	6	7	3	2	5	1	2	5	5	4	2	4	2	2	4
312	2	2	2	3	3	1	3	1	6	5	5	5	4	6	6	4	6	4	4	4	5	4	4	5	4	4	4	5	6	6	5	4	7	8	6	4	9	6	8	7	9	8	5	6	4	5	4	5	5
313	1	3	1	3	3	2	3	1	4	5	4	4	5	5	6	6	5	6	4	4	4	6	4	4	5	6	5	6	5	6	5	6	6	6	6	8	7	7	9	7	7	9	7	8	5	7	5	7	7
314	2	2	2	2	2	2	2	1	1	1	3	1	1	3	3	2	2	3	3	1	1	3	1	1	2	3	2	2	2	2	1	3	4	1	4	1	1	5	4	2	5	5	2	1	3	4	1	2	1
315	2	3	1	3	1	1	3	1	1	3	3	1	2	3	2	2	1	3	3	2	3	2	1	2	2	3	2	3	3	3	3	2	4	4	3	4	4	1	2	5	1	4	1	4	1	4	2	4	4
316	2	2	2	3	2	1	2	1	2	3	3	4	1	3	6	3	3	5	4	4	6	5	4	6	3	4	5	4	5	4	3	4	4	6	6	6	8	6	5	6	8	4	6	7	5	5	3	5	6
317	2	2	2	2	2	2	3	1	6	5	5	6	4	6	6	4	6	6	4	5	5	4	5	4	6	4	5	4	4	4	5	4	9	5	6	8	6	6	7	6	8	6	7	8	6	6	5	5	6
318	2	3	2	3	3	3	2	1	5	4	5	6	4	5	4	6	4	5	4	4	6	4	6	4	4	6	5	5	5	4	6	6	6	6	9	6	8	7	7	6	8	8	8	5	6	6	6	4	6
319	2	2	2	3	2	2	1	1	5	6	6	4	6	4	4	4	4	4	5	6	6	4	4	5	4	6	4	5	4	5	6	6	9	7	6	6	2	3	3	1	4	3	2	4	7	7	6	4	5
320	2	3	2	4	3	1	3	1	5	5	5	6	6	6	5	6	6	6	4	4	5	4	6	4	6	4	4	4	4	5	5	6	5	9	8	9	6	8	9	9	8	7	9	7	6	5	6	5	7
321	2	3	1	3	2	2	2	1	6	4	5	6	6	5	4	5	6	4	5	5	4	4	4	4	5	4	4	6	5	4	5	6	5	6	4	6	6	6	6	6	6	9	7	9	3	2	4	2	3
322	2	3	2	4	3	3	2	1	5	5	4	4	6	5	4	4	5	4	6	5	6	4	6	6	4	4	4	4	5	6	4	6	9	9	7	8	8	9	7	6	8	7	7	7	6	6	7	4	6
323	2	2	2	3	2	2	1	1	4	4	5	4	5	5	6	5	4	5	5	6	6	6	5	5	5	4	5	6	4	5	6	5	3	5	6	3	5	6	6	3	2	1	1	2	6	6	4	5	5
324	2	1	2	1	2	2	2	2	3	3	4	2	2	4	2	1	2	3	3	2	6	4	3	6	6	5	4	4	4	4	5	3	9	7	8	5	6	7	7	6	7	8	7	9	6	7	6	6	5
325	2	1	2	2	1	2	3	2	1	3	3	1	3	2	5	4	4	4	3	4	5	5	3	3	5	4	4	5	2	4	3	2	7	7	4	7	6	5	7	4	6	6	7	7	7	5	4	5	7
326	2	3	2	3	3	1	2	1	3	3	2	4	3	3	3	2	4	4	2	3	2	3	4	3	3	3	1	2	1	3	2	3	1	1	1	4	2	3	5	4	8	7	8	4	7	4	5	6	6
327	2	2	1	2	3	1	3	1	5	4	5	4	6	4	6	5	4	5	6	5	4	4	6	5	4	6	4	6	4	4	6	4	6	7	5	4	5	5	3	6	7	6	5	4	4	2	5	5	3
328	1	3	2	4	1	2	1	1	4	3	2	3	5	5	5	5	5	5	5	5	6	5	3	4	6	6	1	2	2	2	1	3	9	9	6	7	9	7	8	8	6	9	8	6	6	7	7	4	6
329	2	3	2	3	2	2	2	1	6	5	4	6	5	5	4	6	6	4	6	6	6	6	4	4	6	5	4	5	4	4	6	6	7	8	9	9	6	7	7	7	6	8	5	6	7	4	4	6	4
330	2	1	1	1	3	1	3	1	1	3	1	3	2	3	3	1	2	3	3	3	1	3	1	1	3	1	3	2	1	1	1	2	3	2	5	4	1	3	2	1	3	4	1	4	2	4	2	2	1
331	2	3	2	4	2	2	1	1	4	4	5	6	6	4	4	6	6	6	6	4	5	5	4	4	4	5	6	6	4	5	5	6	9	8	5	8	9	9	7	5	6	7	8	7	7	4	4	7	4
332	1	1	2	1	1	2	3	1	6	6	6	5	5	5	5	5	4	4	5	6	6	4	6	5	6	5	4	6	6	4	5	5	3	5	3	3	8	4	7	5	6	3	6	4	4	4	4	3	4
333	2	2	2	2	3	2	2	1	6	4	3	5	5	3	1	1	1	2	1	1	5	5	5	5	3	5	2	1	2	1	1	3	6	6	7	6	7	5	5	5	8	6	8	5	6	6	4	4	4
334	2	4	2	3	3	1	2	1	5	5	5	6	6	6	5	5	5	4	4	6	4	4	4	6	5	4	4	5	6	5	5	6	9	9	5	7	8	6	7	6	9	7	6	8	5	6	5	6	7
335	2	3	2	3	3	2	3	1	4	4	3	3	3	4	2	2	1	1	1	2	5	3	5	4	5	3	4	5	4	4	4	4	1	1	5	1	3	3	5	5	4	5	6	3	4	4	5	5	3
336	2	3	3	3	1	3	2	1	5	4	5	6	5	5	5	5	6	5	4	5	5	5	4	6	6	5	5	4	6	6	5	4	5	5	8	6	7	9	6	5	8	8	5	5	7	7	4	4	6
337	2	1	2	2	2	2	2	2	6	4	4	6	4	6	5	5	6	6	6	6	5	4	4	6	4	5	4	4	5	6	4	5	8	6	4	7	1	2	1	3	4	6	4	3	7	7	7	7	4
338	1	3	1	3	3	3	3	1	1	3	2	2	1	2	1	3	3	2	1	1	3	1	3	2	1	1	2	2	1	2	3	1	4	3	4	2	3	5	2	5	4	1	5	2	1	4	1	4	3
339	1	3	2	4	1	2	2	1	4	6	4	6	6	5	5	5	6	5	5	6	4	4	5	4	4	5	5	6	6	5	6	4	7	9	7	6	7	9	8	6	7	8	8	9	5	5	7	7	5
340	2	2	1	2	3	1	2	2	3	3	2	3	3	3	4	3	3	4	2	3	1	1	2	3	3	2	4	2	3	2	3	3	7	5	6	4	4	3	5	3	9	8	6	7	7	6	7	4	6
341	1	2	2	2	3	2	3	1	5	4	5	6	4	6	6	4	6	4	6	6	4	6	5	4	4	5	5	5	6	4	5	4	3	5	4	2	5	6	7	4	8	5	7	8	6	4	4	4	4
342	2	3	2	3	2	1	3	1	4	4	4	4	5	6	6	6	5	6	4	4	6	4	4	6	5	5	6	6	4	5	4	4	6	6	5	5	8	7	9	9	9	7	9	6	3	4	4	3	2
343	2	2	1	2	3	2	3	2	5	3	4	3	3	4	6	5	6	5	4	4	4	4	3	3	2	4	2	4	3	2	4	4	1	4	1	1	1	3	1	4	7	7	6	6	4	4	4	5	7
344	2	2	1	3	3	2	2	1	6	6	6	4	6	6	4	5	4	4	4	5	6	5	4	6	6	4	5	5	4	5	5	6	8	7	5	8	7	4	4	5	6	7	5	7	2	3	2	3	3
345	2	1	2	3	3	2	2	2	6	6	6	5	4	4	4	5	4	4	6	4	4	4	5	5	5	4	5	6	4	5	4	4	8	9	7	5	8	7	6	5	8	8	6	5	5	5	5	5	6
346	2	1	2	3	3	2	1	1	6	4	5	5	4	5	5	6	5	5	6	5	6	5	6	5	6	6	4	4	4	6	5	6	7	8	9	7	7	8	9	5	6	5	8	8	7	5	6	7	6
347	2	4	2	3	1	1	2	1	5	6	6	4	4	5	6	6	5	4	6	6	5	4	6	4	5	4	5	6	5	6	5	5	6	5	7	6	6	5	4	6	8	8	6	8	6	5	6	6	4
348	2	1	1	2	1	2	2	1	6	4	6	6	6	5	4	4	4	5	4	5	6	5	4	6	5	5	4	6	6	5	5	5	7	7	7	8	7	9	6	5	6	8	9	6	7	4	4	7	4
349	2	3	3	3	1	2	3	1	3	3	2	4	4	4	4	5	4	5	3	3	2	2	2	2	4	1	4	5	3	2	5	5	5	3	4	5	4	1	2	3	5	4	6	6	5	4	5	5	6
350	2	2	2	2	2	1	2	1	3	3	3	3	3	3	2	1	1	4	1	2	5	3	3	5	5	3	2	3	2	2	3	4	7	4	8	5	2	2	1	1	3	5	4	6	4	4	5	5	5
351	2	2	1	2	2	2	3	1	2	3	2	2	2	2	6	4	4	4	4	6	1	3	2	1	1	2	6	4	6	5	5	4	1	3	2	2	4	5	4	2	6	5	4	6	5	7	6	5	5
352	2	1	2	2	2	1	3	2	6	4	5	5	3	4	4	3	3	4	4	5	6	3	6	4	5	3	3	2	3	3	2	4	6	7	4	3	9	5	6	5	5	6	4	4	6	6	4	6	7
353	2	1	2	3	1	2	1	1	6	4	6	4	4	6	4	4	5	5	5	4	4	4	6	5	4	6	5	4	6	6	4	4	6	7	5	6	5	7	6	4	3	4	4	6	4	5	4	5	5
354	1	1	2	1	3	2	2	2	4	5	5	5	4	4	6	5	4	6	4	5	6	5	5	5	6	5	5	5	4	5	6	4	3	6	4	4	6	9	6	7	9	7	8	8	4	5	5	2	4
355	2	1	2	3	2	1	2	2	6	6	6	4	4	4	6	4	5	4	5	6	5	6	4	4	5	5	6	5	6	5	4	5	6	9	9	8	7	5	6	7	9	5	6	6	5	7	5	7	5
356	2	2	2	3	3	2	2	1	4	5	5	6	4	5	6	6	6	6	6	5	6	6	4	6	4	6	4	4	4	4	4	6	8	5	5	9	6	8	8	6	8	9	5	7	6	7	5	7	7
357	2	3	1	3	3	2	2	1	6	6	4	5	4	6	5	5	6	6	5	4	5	5	6	4	5	6	5	4	5	6	4	4	7	9	7	7	6	5	6	9	6	9	8	7	7	4	7	6	6
358	2	2	2	3	1	2	2	1	6	3	4	4	5	5	6	4	4	3	5	3	5	5	3	4	3	3	5	3	4	4	4	5	8	5	9	8	5	9	5	8	8	9	5	5	5	5	4	3	4
359	2	2	2	2	2	2	2	1	6	5	6	4	6	4	4	6	4	4	4	6	5	5	6	5	6	5	5	4	6	5	6	5	7	9	5	8	6	7	6	7	9	5	6	5	7	4	4	5	4
360	2	2	1	2	2	2	3	2	4	3	5	3	2	2	3	2	4	3	3	2	6	3	4	3	3	4	4	3	3	2	4	4	2	3	1	3	5	6	5	3	8	6	8	7	1	2	2	3	2
361	1	2	2	3	1	2	1	1	3	3	1	2	1	1	2	1	2	3	2	1	3	2	3	1	2	2	2	2	1	1	2	2	3	5	3	2	1	2	2	1	2	4	1	4	3	2	1	1	1
362	1	3	2	3	2	2	2	1	5	5	4	6	4	6	5	4	5	6	5	5	5	4	4	5	6	6	4	4	6	5	6	5	6	6	8	9	9	6	5	6	6	8	9	7	5	4	6	4	7
363	1	3	2	3	1	3	3	1	5	4	5	4	4	3	4	4	4	4	5	2	3	2	4	2	4	4	5	3	3	4	3	3	7	7	4	4	9	5	8	5	1	4	1	4	5	4	4	3	4
364	2	2	2	3	2	2	2	1	4	5	4	5	6	6	4	6	5	4	4	6	5	5	6	6	4	4	6	6	4	4	4	5	9	5	6	5	5	7	5	5	8	6	7	7	6	5	7	6	6
365	2	1	2	3	2	2	2	2	5	4	5	5	4	4	6	3	6	5	4	6	6	5	6	3	4	5	5	3	3	5	4	3	7	4	7	7	6	5	8	9	8	6	5	6	7	6	4	4	6
366	1	3	1	5	2	3	2	1	4	5	5	6	4	4	4	6	4	5	4	6	6	5	6	6	5	5	4	5	6	5	6	5	9	9	5	9	9	7	9	7	9	9	8	5	5	5	5	5	7
367	2	3	2	2	2	3	3	1	3	2	3	2	3	4	4	5	2	3	3	5	4	2	3	3	2	3	1	3	3	2	2	3	6	4	4	6	2	2	5	1	4	5	5	6	6	5	4	7	7
368	2	2	2	2	2	1	3	1	1	2	1	3	3	1	3	3	2	3	2	3	4	4	5	3	5	3	1	2	3	1	3	1	7	5	6	7	5	7	8	7	6	5	5	8	3	3	5	5	5
369	2	2	2	2	2	2	2	1	4	4	5	5	4	5	3	2	3	3	3	3	2	4	2	3	1	4	4	2	5	5	3	4	5	8	6	5	9	6	8	5	5	8	9	8	4	4	5	4	4
370	2	2	2	3	2	2	2	1	6	6	6	5	4	4	5	4	4	6	6	4	5	4	6	6	5	5	6	5	6	5	4	6	9	6	7	6	9	8	9	5	6	7	7	6	5	5	5	6	4
371	2	3	1	3	3	1	3	1	5	5	6	4	6	5	6	4	6	6	6	5	5	5	4	5	6	5	6	4	4	5	6	4	7	7	7	9	6	5	6	5	7	7	5	8	7	6	4	6	7
372	1	1	1	1	1	2	3	2	5	4	6	5	5	6	6	5	5	6	4	4	4	4	6	6	4	4	5	5	6	4	5	4	9	8	8	5	6	6	3	6	7	5	7	5	6	3	4	4	5
373	2	2	2	2	3	2	2	1	6	6	6	5	6	5	6	5	5	5	4	6	4	5	4	4	5	5	6	4	5	4	6	4	8	7	8	6	2	5	4	5	6	3	5	6	7	6	4	6	4
374	2	2	2	3	1	2	1	1	6	6	5	6	5	5	6	6	5	4	5	6	6	4	4	5	5	5	5	4	4	4	5	4	6	7	5	3	7	8	6	8	6	3	4	4	4	5	4	5	2
375	2	2	2	2	2	2	2	1	3	2	4	2	3	3	2	1	4	3	2	3	3	3	2	3	3	3	3	3	3	2	4	3	4	2	1	2	4	6	3	4	2	4	3	4	7	5	5	5	6
376	2	2	2	3	3	2	2	1	2	1	2	1	3	1	1	2	3	1	2	2	1	2	3	2	3	1	2	3	1	3	1	3	4	1	5	2	4	1	1	3	4	3	3	3	1	4	1	1	2
377	2	2	2	2	2	2	2	1	4	4	6	5	5	6	6	4	6	5	5	5	5	5	5	6	5	6	4	4	4	4	4	6	8	5	7	6	9	7	6	5	8	8	8	9	7	6	4	6	5
378	2	1	2	3	2	1	3	2	2	3	1	2	1	2	6	6	6	3	5	4	1	1	3	2	1	1	4	2	4	4	4	3	5	6	6	6	7	6	7	6	9	8	6	9	7	4	7	4	7
379	2	2	2	2	3	2	2	1	2	2	1	4	1	2	4	2	4	3	2	3	6	5	5	3	4	5	5	4	3	4	4	5	5	4	4	3	6	6	3	5	8	8	7	6	5	7	4	5	6
380	2	3	1	4	2	3	3	1	6	4	5	6	5	6	5	4	6	4	6	4	5	6	6	6	4	6	6	5	5	6	5	4	7	9	5	9	7	9	9	6	5	7	9	7	7	6	7	7	4
381	2	3	2	4	3	1	1	1	5	6	6	5	5	5	6	6	4	6	6	4	6	6	5	4	5	4	6	6	5	5	5	5	8	7	9	8	7	7	9	6	8	5	7	9	4	4	6	5	7
382	1	2	2	2	1	2	2	1	2	2	1	2	1	3	3	2	1	1	3	2	1	3	3	2	2	1	3	2	3	2	2	3	1	5	5	2	3	3	3	2	1	2	4	1	2	3	4	4	2
383	2	2	1	3	3	2	2	1	6	5	4	6	4	4	4	3	2	4	4	4	5	5	3	5	5	3	6	5	6	3	4	3	6	7	5	5	9	5	5	5	7	9	7	7	5	4	4	5	5
384	2	2	2	2	2	1	2	1	3	4	4	2	3	2	4	4	4	3	5	4	6	4	3	6	5	3	5	3	4	3	5	3	7	7	4	8	7	5	8	8	9	9	8	6	2	4	2	1	1
385	2	2	2	3	2	2	3	1	5	3	4	3	5	3	2	2	3	2	2	2	6	3	6	4	5	3	4	3	3	3	2	3	2	4	1	2	5	4	4	5	4	5	4	5	6	5	6	4	4
386	1	3	2	3	3	3	2	1	3	4	4	2	3	3	2	4	2	3	3	3	6	5	4	4	4	4	6	6	4	5	5	5	6	9	7	9	5	8	5	5	9	7	6	6	1	4	2	4	3
387	2	2	1	3	1	1	2	1	6	4	3	4	4	4	2	2	4	2	1	4	6	5	4	5	6	4	4	4	5	4	3	2	5	8	9	8	7	8	8	7	6	6	9	6	4	3	5	4	4
388	2	3	1	3	3	2	3	1	4	5	6	4	6	5	4	4	5	6	6	5	5	4	5	4	6	6	4	5	5	4	6	5	9	6	7	8	7	7	7	5	9	5	9	6	4	7	7	7	6
389	1	2	2	3	1	1	3	1	6	6	4	4	5	5	5	5	5	6	5	5	4	4	5	6	6	6	5	6	5	4	6	6	6	5	9	6	7	9	5	8	6	9	7	6	6	6	7	7	6
390	2	3	2	4	3	3	1	1	4	5	6	6	5	5	6	5	4	4	6	5	6	5	5	6	6	6	6	4	5	6	6	5	8	6	5	9	6	9	9	9	8	7	9	6	5	6	7	5	6
391	1	2	1	2	3	1	3	2	1	1	1	1	2	3	1	1	1	3	1	1	1	1	1	2	2	2	1	2	1	3	3	1	4	3	3	1	1	5	2	1	1	3	3	2	4	4	3	1	1
392	1	2	2	2	3	2	2	1	4	3	2	4	4	4	6	5	4	5	6	6	6	4	5	6	6	4	4	3	5	4	3	4	8	5	7	7	8	6	5	7	5	8	9	9	5	5	7	6	6
393	2	3	1	3	1	1	3	1	4	3	4	2	5	4	5	5	5	5	5	3	3	2	4	2	3	3	4	5	3	4	4	3	7	9	7	8	5	5	9	9	6	5	6	6	7	6	7	7	5
394	2	2	2	2	3	2	2	1	5	5	4	4	3	5	1	3	2	3	3	2	1	1	2	3	1	2	4	3	4	3	5	3	4	5	5	5	8	7	8	6	9	9	5	9	4	4	4	4	4
395	2	3	2	3	1	1	1	1	6	5	5	5	6	5	4	3	2	2	4	4	4	3	3	4	4	5	1	1	1	3	2	2	5	6	7	3	6	4	3	5	6	7	3	4	5	5	7	7	7
396	2	1	2	1	1	1	3	1	6	5	4	5	5	4	2	1	2	1	3	2	5	3	5	4	3	5	2	1	3	3	3	4	6	5	4	6	4	6	6	6	8	5	5	7	7	5	5	4	6
397	1	4	1	3	2	3	3	1	4	4	2	3	2	2	1	3	1	3	1	3	1	1	1	2	3	3	2	2	2	3	4	2	2	4	3	2	1	1	3	4	2	4	1	2	1	2	1	3	1
398	1	2	2	3	3	2	2	1	5	3	4	3	4	3	2	2	1	2	3	2	4	4	5	2	3	4	5	3	5	5	3	3	7	5	7	4	9	5	7	6	7	4	7	5	4	4	6	6	4
399	2	3	1	3	1	2	2	1	1	3	2	2	1	3	3	4	2	2	4	4	3	2	4	4	3	3	5	4	4	4	4	3	6	7	7	5	8	8	7	9	9	5	6	6	7	5	4	6	6
400	2	1	2	2	2	2	3	1	4	3	3	4	3	4	6	5	4	5	6	4	1	1	1	1	1	2	5	5	4	4	5	3	6	9	6	6	6	5	7	6	7	5	5	9	2	2	4	4	4
401	1	4	1	3	3	3	2	1	6	4	6	6	4	5	6	5	4	5	4	4	6	4	5	4	5	5	5	6	5	5	6	5	7	7	8	8	7	5	8	8	6	7	5	8	5	4	7	5	7
402	2	2	1	3	1	2	2	1	5	6	4	4	4	4	4	4	5	4	6	4	4	4	5	6	4	5	6	4	6	6	6	5	6	6	6	9	8	5	6	8	8	8	7	7	5	7	5	7	6
403	2	2	2	2	3	2	2	1	3	3	1	2	2	3	2	2	1	1	2	1	3	3	1	3	1	1	1	1	1	1	1	1	1	1	2	1	5	1	3	1	2	1	1	4	4	1	3	1	1
404	2	3	1	4	3	2	3	1	5	4	4	4	5	6	5	5	5	6	5	4	6	6	5	6	5	5	4	5	6	4	6	6	9	6	5	8	8	7	5	5	9	9	8	9	7	5	5	6	6
405	1	2	2	2	3	2	3	1	5	3	3	4	3	5	4	4	4	4	2	4	3	2	4	2	3	2	6	6	5	5	4	4	9	8	6	5	5	8	8	6	5	8	5	6	5	6	5	4	6
406	2	3	2	3	2	3	3	1	5	4	3	3	5	3	6	4	6	4	5	4	4	4	5	5	4	5	3	2	3	4	3	2	5	7	9	9	5	5	7	6	9	6	7	9	7	7	7	5	5
407	1	1	1	3	1	2	3	2	3	2	3	4	4	4	3	3	4	4	2	4	1	3	3	1	2	1	1	3	2	2	2	3	8	7	4	8	8	7	4	6	6	6	5	6	7	5	6	6	4
408	2	3	2	3	1	2	2	1	4	4	6	4	4	4	4	6	4	5	6	4	6	4	5	5	6	6	5	5	5	4	5	5	6	7	5	5	8	6	8	9	8	7	7	5	5	6	5	6	6
409	1	2	1	3	1	2	2	1	4	3	3	3	3	4	5	4	3	5	3	3	2	3	2	4	2	3	4	4	4	3	2	3	4	4	2	2	2	1	1	2	2	1	4	3	5	7	6	4	5
410	1	1	1	3	1	2	2	1	6	6	6	6	4	5	6	5	4	4	4	5	6	5	5	4	6	5	5	6	4	4	4	4	6	8	6	5	5	6	8	5	7	6	9	8	6	5	6	4	6
411	2	2	2	2	1	2	2	1	5	5	4	3	3	4	2	4	1	4	3	1	5	5	3	5	4	4	4	3	2	3	2	3	8	5	7	6	7	9	8	7	7	5	7	7	5	4	7	4	4
412	1	3	2	3	1	1	1	1	3	3	4	4	4	2	1	3	1	1	1	3	2	4	3	2	4	2	3	3	2	3	4	3	3	5	4	3	9	6	7	8	9	5	6	6	6	4	4	6	6
413	1	2	2	3	3	1	3	1	4	4	4	6	5	4	6	4	6	4	4	6	5	6	5	6	6	5	4	5	5	6	4	6	8	7	5	8	5	5	9	9	6	6	6	8	7	5	6	4	4
414	2	2	1	2	1	2	2	1	6	5	6	5	6	4	6	5	4	6	5	5	5	6	5	4	6	6	5	6	5	6	4	6	9	5	7	9	7	5	9	5	6	7	6	7	7	6	5	6	4
415	2	2	1	3	1	2	2	1	3	2	2	2	4	2	5	5	4	4	3	5	1	2	2	2	2	1	5	4	4	3	3	4	4	5	4	6	7	7	8	5	7	5	4	4	7	6	6	4	6
416	2	2	2	2	3	2	2	1	3	3	4	4	2	4	2	4	2	4	3	4	6	3	4	6	3	4	6	4	5	6	4	5	9	6	5	6	5	8	7	8	9	5	7	8	5	5	3	6	5
417	2	2	1	3	1	2	3	1	2	1	3	2	2	1	1	2	2	1	1	2	3	2	3	1	2	1	2	2	2	3	2	3	2	1	1	2	4	2	2	2	5	1	4	2	3	1	4	1	4
418	2	2	1	2	2	2	2	1	4	4	5	6	4	4	5	6	4	6	6	6	5	4	5	5	5	6	4	4	6	4	4	5	9	9	9	5	6	7	6	5	6	7	7	5	7	5	7	4	4
419	2	1	2	3	3	1	2	1	6	5	4	6	4	5	6	5	4	6	6	5	6	4	5	4	5	4	4	4	6	6	5	4	6	7	9	8	6	8	6	6	6	5	7	6	6	5	5	6	6
420	2	1	2	3	2	2	1	1	4	2	2	5	4	2	2	3	2	1	3	1	6	6	4	6	3	4	3	2	4	2	4	3	9	5	7	8	8	5	7	6	8	7	7	6	7	6	4	6	5
421	2	2	1	2	2	1	2	2	4	4	5	5	6	4	5	6	6	6	5	6	4	5	5	4	4	5	6	5	6	6	5	4	9	6	5	6	9	8	8	9	7	5	7	5	7	6	6	6	6
422	2	4	2	3	2	2	3	1	5	6	5	4	6	5	5	6	5	4	4	6	5	5	6	6	5	4	4	6	5	4	5	4	6	6	6	6	9	6	8	7	5	8	8	7	5	5	6	7	6
423	2	3	2	5	1	2	1	1	4	6	6	6	5	5	6	4	4	4	6	5	4	4	5	5	5	6	5	4	6	4	4	5	8	9	9	6	9	5	8	8	9	8	7	8	6	6	7	7	7
424	2	4	1	4	2	2	3	1	5	5	6	6	6	5	5	5	5	6	4	6	4	6	5	5	6	4	4	5	6	4	4	4	6	8	9	9	6	6	8	9	6	9	8	9	5	7	7	6	6
425	2	3	1	4	1	3	2	1	6	6	6	5	4	4	5	5	6	5	5	5	6	6	4	5	6	6	4	5	5	5	4	6	8	9	5	7	8	5	9	5	5	9	9	9	4	7	4	7	7
426	2	2	2	3	3	1	2	1	3	2	2	2	2	4	5	5	5	3	5	5	6	4	5	4	4	3	6	5	4	4	5	6	5	9	7	7	5	9	8	5	6	7	9	8	6	5	6	4	4
427	1	3	2	3	1	3	1	1	4	6	4	4	5	4	6	4	4	5	6	6	5	6	4	4	6	5	5	4	6	5	6	6	6	9	7	8	7	6	9	6	5	8	7	9	4	5	4	7	4
428	2	2	1	3	1	1	3	1	3	2	3	4	2	4	5	5	3	4	4	4	5	5	3	4	3	5	2	3	3	4	2	4	5	5	6	7	4	3	5	3	4	5	6	2	6	5	5	7	5
429	2	2	1	2	1	2	2	1	2	2	2	3	2	3	2	2	1	2	3	3	5	4	5	3	4	5	1	1	3	2	3	1	7	4	8	8	6	4	7	6	6	5	6	6	7	5	4	5	6
430	2	3	1	3	2	1	2	1	5	4	6	6	5	5	4	4	5	5	4	6	4	6	6	4	4	6	6	5	4	6	6	4	8	8	8	5	6	7	9	8	6	8	5	5	5	6	5	5	5
431	1	1	1	2	3	2	3	2	6	6	5	5	5	4	6	4	5	6	6	5	5	5	5	6	6	5	4	6	6	6	4	4	9	7	6	5	7	5	7	8	7	7	5	7	5	7	7	5	7
432	1	3	2	4	3	3	3	1	6	5	6	6	4	4	4	6	4	4	6	5	4	5	5	6	5	4	5	5	4	4	4	4	9	5	9	6	6	7	8	8	7	6	9	9	7	6	7	7	7
433	1	3	2	3	2	1	2	1	1	2	2	3	1	2	1	3	3	3	3	1	6	5	5	5	6	6	6	4	5	5	4	4	8	8	8	7	7	9	8	6	5	9	7	5	6	5	6	4	6
434	2	3	2	3	1	1	2	1	6	5	6	6	5	6	4	4	6	4	6	6	6	4	5	6	6	6	5	5	5	4	5	4	8	5	6	5	8	8	8	7	6	9	5	8	5	7	5	6	5
435	2	2	2	2	3	2	3	1	1	2	2	1	1	3	2	2	2	1	1	1	1	1	3	1	2	2	2	1	2	3	2	2	2	5	4	4	4	5	1	1	3	3	4	2	2	1	2	1	2
436	1	3	2	2	3	1	2	1	2	1	3	3	2	2	2	2	3	1	3	2	2	1	4	2	3	3	4	5	3	3	3	2	7	6	8	4	4	5	5	4	2	3	1	4	6	5	4	4	6
437	1	3	2	3	1	1	1	1	2	1	2	1	1	3	2	2	2	1	1	2	2	1	3	1	1	1	2	1	3	3	2	2	1	3	2	4	1	3	2	1	1	2	4	2	1	4	1	4	4
438	1	3	2	4	3	2	2	1	4	4	6	6	4	5	6	4	4	6	5	5	6	5	6	6	5	4	6	5	6	6	4	5	9	6	9	8	6	9	6	7	5	7	8	7	5	7	6	7	6
439	1	3	1	2	3	2	2	1	6	4	6	5	6	4	4	4	2	3	4	4	5	5	5	5	3	4	1	2	2	2	1	1	6	5	6	7	3	5	2	5	7	7	6	5	4	7	5	7	4
440	2	2	3	2	3	1	2	1	6	4	3	5	6	4	1	1	2	1	3	2	2	2	2	3	3	4	2	2	4	4	2	4	6	5	3	7	2	1	1	3	7	5	5	7	7	4	7	4	6
441	2	2	1	2	1	2	2	1	4	5	5	5	4	4	6	4	6	5	5	6	1	3	3	1	1	3	4	5	2	4	4	4	5	5	6	6	9	9	8	7	6	5	8	6	5	4	6	7	5
442	2	3	2	4	3	2	1	1	5	6	5	4	4	6	4	6	5	4	5	4	5	5	4	4	6	6	6	5	5	4	5	4	8	8	9	5	6	6	9	7	8	9	9	7	5	7	7	5	7
443	2	2	2	2	1	2	2	1	4	6	5	4	4	6	4	4	6	5	6	5	6	6	4	4	6	5	5	4	6	5	4	5	7	5	8	6	9	5	7	9	9	8	5	7	6	4	7	6	4
444	1	1	2	3	3	1	2	1	5	5	6	4	4	6	4	4	5	4	5	4	4	5	5	6	5	4	6	6	4	4	5	4	5	3	4	4	3	2	6	2	3	5	6	4	1	2	3	3	2
445	2	2	2	3	3	2	2	1	5	4	6	5	5	5	4	5	6	5	6	5	4	5	4	5	5	4	4	6	4	5	5	6	7	8	7	8	6	8	7	6	8	6	8	6	5	5	6	5	4
446	2	1	2	1	1	1	2	2	5	4	4	5	6	6	5	5	5	4	5	6	6	5	6	5	4	4	4	5	6	4	5	5	9	8	9	6	9	7	7	5	7	5	7	7	6	7	6	6	6
447	2	1	2	2	1	1	2	1	5	4	4	5	4	5	5	5	6	4	4	6	6	6	5	6	4	6	5	6	6	6	4	5	2	4	3	4	9	5	8	7	7	7	8	7	4	5	4	5	3
448	2	2	2	3	3	1	2	1	2	1	3	2	3	2	1	3	1	1	2	3	4	3	3	3	4	4	5	5	3	4	5	4	6	6	5	7	9	7	8	8	6	7	5	6	4	7	5	5	4
449	1	3	2	3	3	2	2	1	3	2	2	3	4	3	1	3	3	3	3	3	5	5	5	5	4	4	2	1	3	2	2	4	5	4	4	6	7	5	4	4	3	5	5	4	4	3	4	5	5
450	2	4	2	4	2	1	2	1	6	4	4	5	5	5	6	5	4	4	4	4	5	6	6	4	5	5	6	6	4	4	6	4	7	9	5	7	8	7	9	7	9	5	8	9	6	6	6	4	6
451	2	3	1	3	2	1	2	1	5	4	4	3	5	3	2	3	2	1	3	1	6	5	6	6	6	6	3	4	3	2	3	4	8	6	8	8	3	3	5	6	7	8	9	7	6	4	5	4	6
452	2	3	2	3	1	3	2	1	5	3	3	4	3	3	6	6	4	5	4	5	3	2	2	2	2	4	6	4	5	6	4	5	7	4	6	6	4	4	4	6	7	4	7	7	4	4	5	4	7
453	2	2	1	3	1	2	2	1	5	5	4	3	4	5	3	3	2	3	2	3	5	4	5	3	5	4	5	4	5	5	3	5	4	5	4	5	7	5	7	7	7	8	6	5	7	6	6	5	6
454	2	1	2	3	1	2	2	1	2	1	3	1	3	2	1	1	3	1	3	2	1	1	1	3	3	1	2	1	3	2	2	1	1	3	5	4	2	2	1	3	3	4	4	3	1	1	2	2	1
455	1	2	2	2	1	2	2	1	6	5	6	4	5	4	4	5	4	5	6	4	6	5	4	6	5	4	5	6	4	4	6	5	6	5	6	8	9	9	6	9	8	6	5	9	6	7	4	5	4
456	2	3	1	3	1	3	3	1	2	2	1	2	1	2	5	5	4	3	5	4	5	3	4	4	3	3	6	6	4	5	3	4	6	7	7	4	9	7	7	8	7	4	6	8	7	7	7	6	7
457	1	4	2	4	2	2	3	1	5	4	6	4	5	5	5	5	4	4	5	4	5	4	5	6	4	6	5	6	5	6	5	5	8	8	8	7	9	5	8	6	5	9	6	9	7	6	6	6	6
458	2	2	2	3	3	2	1	1	5	3	4	5	3	5	6	3	4	4	4	4	5	4	3	5	3	5	5	3	4	4	5	4	9	5	8	5	8	7	7	6	9	8	5	9	7	5	5	6	4
459	2	2	2	3	3	1	2	1	5	5	5	5	5	5	5	5	6	6	6	6	6	4	5	5	4	4	4	4	5	4	5	6	7	7	7	7	5	8	6	6	8	6	8	7	5	4	5	4	7
460	2	2	2	2	3	2	2	1	3	3	3	3	3	3	6	6	5	4	5	5	5	4	5	5	3	4	2	2	2	2	4	4	8	6	5	7	7	8	6	5	5	3	7	6	7	7	6	5	5
461	2	1	2	3	2	2	3	2	4	3	3	3	5	5	3	2	2	3	4	2	5	5	4	4	3	5	6	4	3	4	5	5	6	3	7	3	7	4	4	8	3	2	4	4	7	4	5	6	5
462	2	1	1	3	3	2	3	2	2	1	1	3	1	2	3	2	1	2	3	2	3	3	2	1	3	2	2	1	3	3	1	3	5	4	3	5	3	5	5	5	1	1	3	2	2	2	2	1	4
463	2	1	1	2	1	2	2	2	6	6	4	6	4	6	4	4	6	4	4	4	6	5	6	6	5	6	5	6	5	4	4	5	4	4	6	6	8	6	8	5	9	8	7	6	5	4	5	5	5
464	2	4	2	3	3	1	1	1	2	2	3	1	3	4	5	5	3	4	5	3	2	1	1	2	3	2	6	5	5	5	4	4	9	7	7	6	4	5	6	6	5	3	3	4	6	6	4	3	5
465	2	1	2	3	3	2	2	2	6	6	5	6	4	4	6	5	5	6	5	5	4	5	4	5	5	4	6	5	4	5	4	6	6	5	5	7	8	8	6	7	6	5	7	6	5	6	6	7	6
466	2	3	2	4	2	1	2	1	4	6	5	5	4	6	6	5	4	6	4	5	4	6	5	6	5	6	4	5	5	5	5	4	7	8	9	8	9	8	5	6	8	7	5	7	6	7	7	7	7
467	1	1	1	3	1	1	3	2	5	3	5	5	5	5	4	3	2	4	3	3	6	4	3	4	4	5	4	4	5	2	3	4	8	4	7	8	8	6	8	6	7	7	5	8	7	4	7	6	4
468	1	2	1	2	3	1	3	2	6	5	6	6	4	4	5	5	3	3	3	3	1	3	3	2	2	3	5	3	4	4	5	4	6	7	6	5	3	5	6	2	3	4	3	1	4	5	5	4	4
469	2	1	1	3	1	1	3	2	3	3	2	2	3	3	2	1	2	2	2	2	2	1	2	3	1	2	1	1	2	2	3	3	4	3	5	5	2	4	5	2	4	5	1	4	2	4	4	2	4
470	2	2	3	2	2	2	2	1	2	3	3	2	3	3	2	3	1	3	4	2	3	4	2	4	2	4	6	3	6	3	3	6	6	6	5	5	6	7	4	7	4	6	6	4	4	7	6	5	5
471	2	2	2	3	3	2	2	1	4	5	2	2	2	4	6	3	5	4	3	6	1	2	2	3	2	2	1	3	2	2	1	3	6	7	5	7	9	5	6	6	6	4	5	3	7	5	7	4	4
472	2	3	1	3	1	1	3	1	5	6	6	5	5	5	4	6	4	4	5	4	4	5	5	5	6	4	5	4	5	6	5	5	8	7	9	8	7	7	7	7	8	7	5	7	6	7	5	6	4
473	2	4	1	4	3	3	2	1	5	4	6	6	4	6	5	4	6	4	6	6	5	5	5	6	4	4	5	4	6	5	5	4	9	8	7	9	8	9	8	7	7	7	7	7	4	5	7	4	6
474	2	2	2	2	1	1	3	1	4	5	4	5	6	5	6	4	5	6	6	4	6	4	4	5	6	5	6	4	4	5	4	4	7	6	8	5	8	7	5	8	6	6	6	7	4	5	5	3	4
475	1	3	2	2	3	2	2	1	4	4	5	3	2	2	1	3	2	3	2	1	1	3	1	3	3	2	1	3	3	3	1	3	4	3	4	4	4	3	3	2	4	6	5	3	4	4	2	3	4
476	2	2	2	2	3	2	2	1	5	5	3	3	3	5	5	5	3	5	4	4	5	3	4	3	3	5	3	2	3	2	3	4	4	3	2	2	2	2	1	3	6	5	5	6	7	4	4	5	4
477	2	1	2	3	2	2	2	1	6	5	4	5	6	6	3	2	3	4	2	4	4	3	4	2	4	4	3	4	2	2	4	4	4	5	5	5	4	6	2	3	9	9	5	5	6	4	4	6	7
478	2	3	2	4	3	2	2	1	6	5	5	5	5	4	6	6	5	6	4	6	6	6	5	6	6	6	6	5	4	6	5	6	8	5	9	9	8	8	7	7	5	6	9	8	4	4	4	7	5
479	2	2	2	2	2	1	2	1	1	3	3	1	3	3	4	4	5	2	4	3	4	3	2	4	3	4	1	3	1	2	3	2	5	5	5	7	7	7	8	9	8	6	5	6	5	5	4	4	6
480	2	1	2	2	2	2	2	1	5	4	4	5	5	4	6	4	6	6	6	6	5	4	4	4	4	5	6	5	6	5	4	5	7	5	6	6	8	9	5	7	6	7	5	9	7	6	6	7	5
481	2	3	2	4	1	1	1	1	4	6	5	5	5	4	5	6	6	4	5	4	5	6	5	4	6	5	4	4	6	6	5	6	6	7	8	9	9	7	6	9	7	7	7	7	7	5	7	7	7
482	2	2	3	2	2	2	2	1	4	5	6	6	4	5	4	6	6	6	5	4	6	5	5	6	5	5	6	4	6	5	6	4	5	9	5	6	5	8	8	6	7	9	5	8	6	6	6	6	5
483	2	1	2	2	1	2	2	1	5	5	5	3	5	5	2	2	1	1	3	2	2	4	3	4	1	1	5	5	4	3	4	3	6	5	8	6	8	8	5	8	7	6	7	5	7	6	6	7	6
484	2	1	2	3	1	2	3	1	5	5	6	6	4	4	6	5	4	4	6	6	4	5	4	4	6	6	6	4	4	6	6	5	7	5	5	6	7	8	8	5	4	6	6	6	5	4	4	5	5
485	1	3	1	4	1	1	3	1	5	5	5	6	5	6	5	5	4	6	5	4	5	4	5	6	4	5	4	6	5	5	5	6	5	5	9	6	8	8	9	8	9	7	6	8	7	4	7	4	5
486	1	3	2	3	1	3	2	1	4	2	3	4	3	4	4	4	4	3	5	2	5	4	3	4	4	3	2	3	4	3	3	2	9	9	5	7	6	8	8	7	5	6	5	5	6	4	3	5	6
487	2	2	2	2	3	2	3	1	1	1	2	3	2	2	2	2	2	3	2	3	2	1	2	1	1	3	3	1	1	3	2	1	3	1	2	1	1	3	1	4	1	2	4	3	1	1	1	1	3
488	2	2	1	2	2	2	3	2	5	5	6	6	5	4	5	5	5	4	4	6	6	4	6	6	6	4	4	6	6	5	5	6	3	3	4	3	8	7	6	5	6	6	7	4	6	5	5	6	5
489	2	2	2	2	2	2	2	1	4	3	4	3	3	3	6	5	5	4	5	5	1	3	3	2	2	2	6	4	4	4	4	6	6	5	7	6	4	5	5	5	7	6	7	6	4	6	5	5	4
490	2	4	2	4	2	2	2	1	4	4	4	6	5	4	4	5	4	4	6	5	4	5	4	5	5	6	6	6	4	4	5	6	6	9	6	6	8	9	8	5	7	8	9	7	6	6	4	4	7
491	2	2	1	3	2	1	2	1	4	4	4	5	6	6	5	6	5	6	6	4	5	6	5	5	5	5	6	6	4	4	5	6	8	8	5	9	7	7	7	5	7	9	7	8	6	4	6	5	4
492	2	3	2	4	3	1	3	1	4	4	4	4	6	6	4	6	5	4	5	5	6	6	5	4	5	6	4	4	4	4	6	5	8	7	8	7	8	6	7	9	7	7	8	7	6	7	7	7	7
493	1	1	2	2	2	2	2	1	5	4	4	6	4	5	5	6	6	6	4	4	4	6	5	4	5	5	4	6	4	4	6	5	9	7	5	7	9	5	6	6	9	8	6	6	5	5	6	6	7
494	2	1	1	3	2	1	3	1	4	3	4	4	5	2	5	5	3	3	5	4	6	5	5	3	4	4	2	1	1	2	3	3	5	6	5	6	7	7	7	8	7	7	5	6	6	7	6	7	5
495	1	3	2	3	3	2	2	1	6	5	4	4	5	5	5	5	4	4	6	4	6	6	5	6	4	4	5	4	4	6	6	4	8	6	7	8	5	9	7	5	7	9	7	7	5	5	4	7	4
496	2	2	2	2	1	2	3	1	4	5	4	5	5	5	5	6	4	4	4	4	6	4	5	4	5	5	4	6	5	5	5	4	2	3	4	1	4	3	6	6	8	5	5	4	2	3	2	1	1
497	2	2	2	3	3	2	2	1	2	1	1	2	1	2	1	3	2	1	1	2	2	3	2	3	1	1	6	4	6	4	3	4	7	4	5	7	4	6	3	4	5	6	3	5	4	3	5	4	4
498	2	2	2	2	2	2	3	1	2	3	4	4	1	3	4	4	3	2	3	2	5	3	5	4	4	3	3	2	3	2	4	2	1	4	3	1	4	5	3	6	8	8	6	7	5	6	7	5	6
499	2	1	1	3	1	1	3	1	3	2	3	3	3	4	1	2	3	2	1	3	6	5	5	5	5	4	6	6	4	5	5	3	8	9	7	7	6	7	5	6	7	7	8	5	5	4	6	5	7
500	2	2	1	2	2	2	2	2	4	5	5	5	4	4	6	4	5	6	6	6	5	6	4	5	5	4	4	6	4	6	5	5	8	8	9	8	7	5	5	5	7	5	9	9	6	5	6	6	6
501	1	2	2	3	1	1	2	1	5	4	5	4	5	3	2	2	3	2	1	2	4	4	5	5	4	5	2	2	4	2	3	4	8	9	8	5	6	8	9	8	6	6	6	7	7	5	5	6	6
502	1	2	1	2	3	2	3	1	6	4	4	4	5	4	5	5	4	4	5	5	4	6	5	6	6	5	6	4	4	4	5	6	3	4	3	3	5	5	5	6	8	6	8	6	7	6	7	5	5
503	1	4	2	3	3	3	1	1	6	6	5	4	6	5	6	6	5	5	6	5	5	5	4	5	5	5	6	6	4	4	4	6	9	5	8	6	9	5	7	7	9	5	6	6	5	5	5	5	5
504	2	2	2	2	1	2	2	1	4	3	3	3	5	3	6	4	5	5	5	6	5	3	5	5	3	4	3	2	2	4	3	3	1	1	5	2	4	6	5	4	7	8	5	5	5	5	5	7	7
505	1	4	2	3	3	3	2	1	1	2	3	2	1	1	2	2	2	2	3	2	5	4	4	5	4	5	1	3	2	2	3	1	5	4	6	5	7	4	5	5	5	5	6	6	5	6	5	4	7
506	2	2	1	2	1	2	2	1	4	4	4	4	6	5	6	6	4	5	4	5	6	4	6	5	4	4	5	4	4	4	5	6	8	7	4	4	6	6	5	5	9	5	8	9	5	4	6	5	3
507	1	3	1	3	2	2	3	1	3	3	2	4	2	3	5	5	5	4	4	3	5	3	4	5	3	3	2	2	3	3	3	3	6	6	7	5	9	8	9	8	5	9	5	9	6	5	4	6	6
508	2	2	2	2	3	2	2	1	1	1	3	3	3	3	2	3	2	2	3	2	2	1	2	3	3	2	3	1	1	1	2	2	1	3	1	2	5	1	3	4	3	2	5	4	4	1	3	2	3
509	2	2	2	3	3	2	2	1	4	4	5	6	4	6	5	4	6	6	4	6	5	4	4	6	6	5	4	5	6	4	6	4	7	5	9	5	8	9	8	6	7	9	5	6	5	7	5	5	5
510	2	2	1	2	3	1	2	2	6	6	4	4	4	6	6	6	6	5	4	4	4	4	4	4	4	4	4	5	5	6	6	5	6	8	6	5	8	8	5	5	9	8	8	8	5	4	6	6	4
511	1	1	2	2	1	2	2	2	3	4	2	4	3	2	6	4	4	4	3	5	3	4	4	2	2	3	2	3	1	1	3	2	6	4	4	7	6	4	7	5	8	8	4	8	6	5	4	4	4
512	2	3	1	2	1	2	3	1	2	2	2	3	1	2	2	3	3	3	2	3	2	2	1	3	1	2	2	3	3	2	2	1	1	5	2	5	3	3	3	3	1	4	1	5	3	2	3	4	3
513	2	1	2	3	2	2	2	1	6	6	3	4	3	5	1	3	2	3	2	3	1	1	3	2	1	3	5	3	4	4	4	4	2	1	3	4	1	2	2	2	2	2	4	3	5	6	5	6	4
514	1	2	2	2	2	2	2	1	4	6	4	4	5	5	5	4	4	6	6	5	5	5	6	4	6	5	4	6	5	4	5	6	5	6	5	7	8	6	9	7	5	5	7	9	7	5	6	6	7
515	2	1	1	2	1	2	2	1	6	4	4	5	6	5	5	6	4	5	6	6	4	6	4	6	4	4	4	5	6	5	6	4	5	6	9	8	7	9	5	5	9	6	5	9	6	5	4	6	4
516	2	2	1	2	2	1	2	2	5	6	4	4	6	5	6	6	4	4	4	4	6	6	6	6	5	5	4	4	5	4	5	6	8	9	5	6	5	6	6	8	6	7	6	6	5	4	6	7	6
517	2	2	2	3	2	2	3	1	2	3	2	4	3	2	3	4	4	3	4	2	5	3	3	4	4	3	3	3	4	2	3	4	3	5	2	2	7	7	6	4	8	7	5	7	4	5	5	3	3
518	2	2	2	2	1	2	3	1	4	4	4	6	5	4	5	5	4	4	4	5	4	6	4	4	6	4	5	5	4	5	6	4	8	8	7	8	6	9	6	8	8	6	6	6	7	6	6	6	7
519	2	1	1	3	1	2	2	1	1	1	1	1	2	2	1	2	1	2	3	1	3	2	2	2	1	2	1	3	2	1	3	3	4	3	5	1	4	3	2	5	4	4	4	3	3	1	1	3	1
520	2	1	1	3	2	2	3	1	4	3	5	4	3	2	2	2	2	3	4	2	1	2	2	2	3	1	5	4	4	5	5	4	5	6	6	6	6	6	8	9	8	4	4	6	4	2	5	5	2
521	2	2	2	2	2	1	2	1	3	4	2	4	2	4	5	3	4	5	3	5	6	6	5	4	6	5	1	2	2	2	3	3	2	2	2	2	6	4	7	7	7	8	8	7	2	4	2	2	1
522	1	2	2	2	2	1	2	1	5	6	4	6	5	4	4	5	5	5	6	5	5	4	5	5	6	6	5	5	5	6	6	5	8	7	9	7	9	5	5	8	6	8	6	6	5	7	4	5	7
523	2	1	3	3	2	2	2	1	6	4	5	5	4	5	6	5	4	6	4	4	5	5	4	5	4	5	4	6	5	5	4	4	6	8	8	8	7	7	7	8	5	6	8	9	7	4	5	6	4
524	2	1	1	3	1	2	2	1	6	3	4	3	4	5	5	5	3	5	3	3	4	5	3	4	2	2	4	3	4	4	4	3	3	6	5	5	7	6	5	8	5	5	6	5	7	7	5	4	7
525	2	1	2	2	2	1	2	2	6	5	4	4	6	6	6	6	4	4	5	5	4	4	6	4	6	5	6	4	4	6	4	6	5	9	5	9	9	8	8	6	6	9	6	5	7	4	7	4	4
526	2	3	3	3	3	1	2	1	3	2	1	1	2	2	1	3	3	3	2	1	1	3	3	2	2	1	3	1	3	1	2	3	3	5	2	3	5	3	2	3	4	1	2	1	3	4	1	1	2
527	2	2	2	2	2	2	2	1	6	5	5	4	5	5	5	5	4	4	6	5	4	5	6	6	5	4	4	6	4	4	5	5	8	5	5	5	7	5	7	5	9	6	8	5	4	2	4	5	4
528	2	4	2	4	1	1	3	1	4	5	6	5	5	6	5	5	5	6	6	5	4	4	5	5	5	5	6	4	5	4	5	4	7	9	6	8	6	8	6	9	9	6	6	8	7	6	7	7	5
529	2	3	2	3	2	1	2	1	6	6	6	4	6	6	4	4	4	4	6	5	6	5	4	4	5	6	5	5	6	5	6	6	4	4	5	2	1	3	2	4	9	8	6	8	5	4	7	6	7
530	2	2	2	3	2	1	3	1	1	3	3	2	2	2	3	3	2	2	3	1	2	3	2	3	1	2	3	2	2	2	2	3	1	4	3	4	3	3	2	4	3	4	4	2	3	4	2	4	4
531	2	3	1	3	1	1	2	1	5	4	5	3	3	3	1	1	1	2	2	1	5	4	5	3	3	3	3	3	2	4	3	2	5	8	5	5	8	7	5	8	9	5	6	7	3	2	2	2	2
532	1	1	2	3	2	2	2	2	4	5	4	4	6	4	6	5	5	5	5	5	5	6	4	4	5	5	4	4	4	5	6	6	5	8	6	8	5	5	9	5	6	5	6	9	7	4	7	5	4
533	2	4	2	2	3	3	2	1	4	6	5	6	6	5	4	5	4	4	5	5	6	5	5	5	4	5	5	6	6	6	5	4	6	6	5	5	5	9	5	6	8	5	8	5	5	5	6	6	5
534	2	4	1	3	3	1	3	1	5	6	5	6	6	6	5	5	4	4	5	5	6	4	6	4	6	4	5	4	4	5	4	5	2	4	1	3	4	5	4	6	8	6	8	8	5	4	3	4	6
535	2	3	1	3	2	2	2	1	1	3	3	3	1	1	2	1	3	2	2	1	5	5	5	3	4	5	6	5	5	3	5	4	3	2	1	4	7	6	6	5	7	4	7	4	6	6	6	6	4
536	2	3	1	2	1	2	2	1	3	2	4	3	3	3	6	4	5	5	5	3	2	2	4	4	2	3	5	3	4	5	4	5	7	7	5	9	6	7	5	6	9	8	9	5	6	5	6	5	4
537	2	3	2	4	1	2	2	1	4	4	5	6	4	6	4	6	5	5	6	5	4	4	6	4	4	4	5	6	4	6	5	5	6	9	7	7	9	8	6	8	8	5	9	8	6	7	7	7	7
538	1	2	2	2	3	1	2	1	4	4	6	4	5	6	4	4	5	6	4	6	6	6	6	4	6	5	5	5	5	5	6	4	7	9	5	9	8	5	5	7	9	8	5	5	6	7	7	5	7
539	1	1	2	2	3	1	2	2	5	6	5	5	4	6	5	5	4	6	6	5	4	6	5	5	5	5	4	6	6	4	4	4	5	8	8	8	7	9	7	5	8	8	8	5	5	5	7	4	7
540	2	2	2	2	3	1	3	1	4	6	6	6	5	4	4	6	6	4	6	5	4	4	4	6	5	5	4	6	6	4	4	5	5	6	5	8	8	9	9	7	6	8	8	5	5	6	5	7	4
541	2	3	1	3	3	1	3	1	4	5	3	4	4	3	3	2	2	2	2	2	4	4	4	4	3	5	6	3	4	4	4	4	8	5	7	7	6	6	5	9	8	8	8	5	5	4	3	6	5
542	2	2	1	2	3	2	3	1	4	3	5	2	5	2	3	4	2	4	2	4	3	4	2	3	3	3	4	3	4	3	5	4	6	4	7	4	8	6	5	6	8	7	9	7	4	5	4	5	7
543	1	2	2	2	2	2	2	1	6	5	5	4	3	6	2	3	2	2	1	4	3	4	4	4	3	4	5	3	4	5	3	3	7	6	5	7	8	8	7	6	6	3	6	6	7	7	6	7	5
544	2	3	1	2	2	1	2	1	5	5	6	5	6	6	4	6	6	5	4	6	5	4	6	6	5	6	5	5	5	6	6	5	6	9	8	7	7	7	6	6	6	7	8	9	5	5	5	5	7
545	2	2	2	3	2	2	2	1	5	4	5	4	6	5	5	4	6	4	4	4	5	6	4	5	4	5	6	5	4	5	5	6	8	5	5	4	8	7	4	5	4	6	4	3	6	6	5	3	4
546	2	2	1	2	2	2	2	1	4	6	5	4	5	5	5	5	5	4	6	4	6	4	4	5	6	4	4	4	6	5	6	4	5	8	8	9	9	8	5	9	7	5	7	6	5	7	5	5	6
547	2	3	2	3	2	2	2	1	3	3	3	4	2	3	1	3	1	3	2	2	6	3	4	5	4	3	4	4	3	3	4	3	5	5	5	4	5	4	6	4	6	6	6	4	5	7	6	5	4
548	2	1	2	2	1	1	2	1	6	4	4	6	6	4	6	6	4	6	6	4	6	6	4	6	6	5	4	4	5	4	5	5	8	7	5	8	8	5	6	7	7	5	7	8	5	6	4	6	5
549	1	1	1	1	1	2	2	2	5	5	4	4	4	4	6	4	6	6	4	6	6	6	5	4	6	4	5	5	5	4	6	6	6	7	7	9	6	7	6	8	9	8	5	6	4	4	5	4	6
550	2	2	2	3	3	2	2	1	5	3	3	5	3	3	3	2	4	2	2	3	5	3	3	3	5	5	2	1	3	1	2	2	2	2	5	1	5	5	5	5	4	4	4	4	7	6	4	4	5
551	1	2	2	2	1	1	2	1	2	1	3	3	3	2	4	3	5	4	5	3	6	4	4	4	4	5	6	4	3	5	5	4	2	5	1	1	3	6	4	4	5	4	6	4	6	4	6	6	6
552	2	2	1	2	1	2	2	2	6	3	5	3	4	4	3	4	4	2	4	4	6	3	6	5	5	4	4	3	3	3	3	5	7	7	7	6	6	6	6	7	7	6	7	8	5	7	7	7	5
553	2	1	1	1	1	2	3	1	4	5	4	5	6	4	4	5	6	5	4	6	5	4	6	4	4	4	5	6	5	4	6	6	7	7	5	8	7	8	6	5	8	8	8	9	6	4	5	6	7
554	2	2	1	3	1	1	2	1	2	1	4	1	2	4	3	3	2	4	4	4	5	3	5	3	3	5	3	3	2	4	2	4	8	5	5	9	7	9	9	5	8	6	6	7	7	5	4	6	6
555	2	2	1	2	1	1	2	1	2	3	4	2	3	3	1	3	3	3	1	2	5	3	3	4	5	4	6	3	5	6	5	4	6	7	8	5	9	8	5	8	9	5	6	9	5	5	3	3	6
556	2	3	2	4	2	3	2	1	6	5	4	4	4	5	5	6	6	6	4	5	5	6	6	4	5	5	4	5	4	4	5	4	8	7	6	8	5	5	8	7	9	9	9	9	5	5	7	6	5
557	2	3	2	3	3	3	3	1	4	2	4	3	5	3	5	3	5	3	4	3	5	4	5	3	5	4	5	3	3	4	3	5	6	6	7	6	8	5	5	9	7	9	9	5	5	5	3	5	4
558	1	1	2	2	1	1	2	1	5	4	5	3	4	3	4	3	5	4	5	3	3	2	4	4	4	3	2	2	3	3	1	2	6	5	6	9	8	6	5	7	7	8	7	5	7	4	5	4	7
559	2	2	1	2	3	2	2	1	5	5	6	4	6	4	4	5	5	6	6	5	4	6	5	6	6	4	4	6	5	5	6	6	7	7	6	7	6	6	7	9	5	8	6	5	7	7	6	7	4
560	1	3	1	3	3	1	2	1	6	5	4	5	4	6	1	1	2	2	1	1	5	4	5	3	4	5	1	2	1	1	3	2	2	3	5	5	2	1	2	1	9	5	7	6	7	6	6	6	6
561	2	2	2	2	1	2	2	1	1	3	3	3	1	3	6	3	5	5	4	5	1	1	2	3	3	2	5	5	3	4	3	4	8	6	5	7	6	5	5	5	9	6	6	6	4	7	5	6	7
562	2	3	1	3	2	3	3	1	4	2	5	4	2	4	4	3	4	2	3	4	4	3	4	4	4	4	2	1	2	2	3	2	5	8	6	8	6	7	7	6	7	8	5	8	5	3	5	4	3
563	2	1	2	3	3	2	3	1	5	4	4	6	5	6	5	4	5	6	4	5	4	6	4	6	5	4	4	5	6	6	4	6	5	7	6	7	7	5	8	7	6	8	9	7	6	7	7	7	7
564	2	2	2	2	1	2	2	1	5	4	5	4	4	5	1	3	2	3	3	2	6	6	5	4	4	4	4	4	3	5	3	4	4	4	6	3	6	4	7	7	7	6	7	5	7	6	6	5	7
565	1	4	2	3	3	3	2	1	6	4	4	4	4	4	6	6	4	5	4	4	5	5	3	5	4	5	2	3	2	3	4	3	7	6	9	5	7	5	9	5	7	8	8	8	2	2	2	3	4
566	2	1	2	2	2	2	3	1	6	5	6	4	6	5	5	6	5	6	6	6	5	4	5	4	4	4	5	5	5	4	6	4	6	6	6	6	9	5	7	6	6	7	5	5	4	6	5	4	4
567	2	3	2	3	1	2	2	1	1	1	3	3	3	1	1	3	3	3	2	1	3	2	1	2	1	3	1	3	2	3	1	3	1	1	2	1	2	3	1	2	2	4	1	3	4	1	3	3	4
568	2	2	2	3	1	2	2	1	4	5	5	6	4	6	5	6	5	4	5	4	6	6	6	4	5	4	6	4	5	6	5	5	7	5	5	6	3	2	1	4	8	4	6	8	5	4	3	3	4
569	2	3	2	2	1	3	2	1	5	6	4	4	5	4	6	5	6	5	4	4	6	6	5	5	6	5	4	4	4	4	5	5	8	6	7	7	8	5	8	7	5	5	5	5	4	5	4	6	4
570	1	3	1	2	1	3	2	1	5	6	5	5	5	4	4	6	6	4	4	6	4	5	4	6	6	5	5	4	4	6	6	5	9	7	8	5	4	5	6	3	7	4	4	8	4	5	2	5	2
571	1	3	2	3	1	1	2	1	6	5	5	5	6	5	5	4	3	5	5	4	6	5	5	5	4	5	2	4	2	2	1	1	3	2	2	1	4	5	4	4	9	6	7	5	5	6	6	4	4
572	2	2	1	3	2	1	3	1	4	5	5	4	4	6	5	5	6	5	6	5	6	4	6	5	4	5	5	6	4	5	6	6	7	6	5	5	7	9	9	7	8	9	8	7	7	6	7	5	6
573	2	4	1	4	1	2	2	1	5	6	5	4	5	6	6	6	6	5	4	5	5	6	5	6	4	4	5	5	6	4	4	4	5	9	5	5	7	9	9	9	6	9	8	9	7	7	6	7	6
574	2	2	2	2	3	1	2	1	5	6	6	6	6	5	4	4	5	5	5	4	6	4	6	5	4	4	4	6	5	5	5	5	9	5	6	9	5	6	9	5	7	9	7	6	5	7	7	5	4
575	2	2	2	2	2	2	3	1	4	4	4	4	5	6	6	4	4	5	4	6	6	4	4	6	5	5	6	4	5	4	4	6	6	9	9	8	8	8	7	7	6	6	5	7	7	6	5	5	6
576	1	3	1	3	3	3	2	1	5	4	4	5	5	6	4	6	6	4	6	4	6	4	6	5	5	4	5	5	5	5	5	5	6	5	9	5	7	8	5	9	9	7	7	6	7	5	4	7	6
577	2	2	1	3	3	1	3	1	3	4	2	3	3	2	2	1	3	1	2	4	6	5	5	4	4	6	4	2	3	3	4	4	9	5	5	5	4	6	3	5	9	8	8	8	6	5	6	6	5
578	2	1	2	1	3	2	2	1	1	3	1	2	2	3	5	4	5	4	4	5	2	3	2	1	2	3	3	3	2	2	4	2	6	3	6	6	8	8	5	7	3	2	2	1	5	7	6	5	6
579	1	1	2	2	2	1	2	1	4	5	4	4	6	5	5	4	5	4	6	6	5	5	5	6	5	4	4	6	6	4	6	4	9	6	6	5	8	8	7	7	6	6	8	9	7	6	6	6	5
580	1	1	2	2	3	2	2	1	1	1	2	3	3	2	4	3	4	3	2	4	6	6	5	6	5	4	3	2	4	4	4	2	2	5	2	3	2	5	2	4	1	1	1	3	4	5	5	4	4
581	1	3	2	3	1	1	2	1	6	4	5	6	5	5	6	4	4	5	4	6	6	4	4	4	4	6	4	4	5	5	5	5	6	6	8	9	8	6	8	7	7	8	5	5	6	7	5	7	4
582	2	3	2	3	3	1	2	1	4	4	6	5	6	5	5	6	5	5	4	6	6	6	5	5	5	4	4	5	5	5	4	6	9	8	7	5	5	7	5	6	7	9	7	6	6	7	5	5	6
583	2	1	2	2	2	1	2	1	5	4	4	3	5	4	2	3	3	3	1	4	1	1	2	3	1	3	6	6	4	4	3	5	7	8	8	7	7	9	5	8	5	6	7	8	3	4	4	4	4
584	2	4	1	3	1	3	3	1	4	5	5	4	6	4	6	4	6	4	6	6	4	6	4	5	6	4	6	6	6	5	4	4	5	6	3	6	8	6	6	7	6	7	7	5	5	3	5	3	3
585	1	1	2	2	1	2	2	1	5	3	3	5	5	5	4	2	5	5	5	5	4	4	4	4	3	2	3	3	2	2	2	3	8	8	7	7	6	6	6	6	7	8	5	8	7	7	4	6	6
586	1	1	2	2	2	2	2	2	5	6	5	5	4	6	4	6	4	4	4	5	4	5	5	6	6	4	6	5	5	4	6	4	5	6	7	6	8	7	7	7	7	8	8	6	4	4	2	5	5
587	2	1	2	2	2	2	2	2	6	4	6	5	6	5	6	6	4	6	4	4	4	5	4	4	5	6	4	6	6	5	6	4	6	6	9	7	8	5	9	6	6	8	5	8	7	6	4	5	4
588	2	3	2	3	1	1	1	1	4	4	3	3	3	2	5	5	3	4	5	4	6	5	4	3	4	4	6	6	4	5	5	5	2	4	5	3	7	7	8	6	9	6	6	8	2	2	3	1	3
589	2	2	2	3	3	1	2	1	6	6	3	6	3	3	1	3	2	2	1	1	6	5	4	4	6	6	1	1	3	2	3	1	5	3	7	5	4	2	1	1	3	3	1	4	5	7	7	7	6
590	1	1	1	1	1	2	2	1	4	3	4	4	2	2	2	3	4	4	1	2	5	5	4	4	4	5	3	2	2	3	4	3	5	3	5	3	5	6	6	3	5	4	6	6	6	6	4	6	4
591	1	1	1	3	3	1	3	1	5	3	5	5	4	5	6	5	5	5	3	4	4	3	2	2	3	4	3	4	3	3	2	4	8	7	8	7	6	7	6	6	7	6	8	9	1	2	3	3	2
592	2	2	2	2	1	2	2	1	6	5	6	4	4	6	3	4	2	2	2	2	2	3	1	2	2	3	6	4	5	4	3	4	7	4	7	4	7	6	6	5	8	5	5	4	5	6	6	7	7
593	2	2	2	2	2	1	2	1	5	3	3	5	3	4	5	4	3	5	3	4	1	2	1	2	2	3	6	5	5	3	4	4	3	6	4	5	4	6	5	6	7	5	7	5	4	5	5	4	6
594	2	3	3	2	2	2	2	1	5	5	5	6	4	6	4	4	4	5	4	5	6	5	6	6	4	6	4	4	4	5	4	4	5	6	9	6	9	6	8	8	6	8	7	6	5	5	5	4	5
595	2	2	2	3	1	2	2	1	5	4	5	5	3	4	4	4	3	4	2	2	6	3	5	4	5	4	5	5	3	3	5	5	5	5	7	3	5	4	4	6	8	7	8	7	7	5	4	6	6
596	1	4	1	4	2	1	2	1	6	5	4	4	5	4	5	5	4	4	5	5	5	4	4	4	4	5	6	5	4	6	6	5	9	7	7	9	7	7	5	9	8	6	7	8	7	6	7	7	7
597	2	1	2	2	2	1	2	1	2	1	1	2	3	1	6	4	6	6	4	5	6	4	3	5	6	5	1	1	1	1	2	3	6	6	9	8	9	5	5	7	9	5	5	6	4	5	3	2	3
598	2	1	2	3	2	1	2	1	5	6	5	5	4	4	4	6	6	6	4	6	4	4	4	4	5	6	6	6	5	5	5	6	9	7	7	5	9	6	6	5	6	9	5	7	6	5	6	4	7
599	2	2	2	3	3	2	2	1	5	3	4	4	4	4	5	3	3	3	5	3	2	3	4	3	2	1	1	1	3	1	2	3	6	4	6	7	3	1	1	1	7	6	5	6	6	3	3	3	5
600	1	2	2	3	1	2	2	1	4	3	2	4	4	4	5	5	3	3	4	5	6	6	5	3	4	5	3	4	3	3	4	3	3	6	4	4	6	8	8	6	9	6	5	6	6	7	4	4	4
601	2	1	1	1	2	1	2	1	2	2	4	4	3	2	5	4	5	3	5	4	6	4	4	4	5	5	5	3	5	4	5	4	6	4	6	5	6	7	8	7	9	6	6	8	6	7	4	6	4
602	1	2	2	3	3	2	2	1	4	6	5	5	5	5	6	4	6	4	5	5	5	5	5	5	6	5	5	4	5	6	6	5	7	7	7	8	9	6	9	7	8	6	5	7	5	6	7	7	7
603	2	3	2	2	1	1	2	1	5	4	4	4	5	5	6	4	3	4	6	4	3	2	4	3	2	3	5	3	4	5	5	3	4	3	5	2	1	1	2	3	6	4	6	7	7	7	5	6	7
604	1	3	2	2	3	3	3	1	5	4	5	5	6	6	5	5	6	4	5	6	6	6	6	6	6	6	6	6	5	4	6	4	6	9	5	9	7	5	6	6	9	7	8	9	6	5	5	6	7
605	1	2	1	3	2	2	2	1	1	2	3	1	3	1	5	5	4	3	3	5	5	4	5	5	4	4	1	3	3	2	1	2	7	4	5	6	6	4	5	3	6	3	7	7	5	4	7	4	7
606	2	3	1	3	3	2	3	1	5	5	4	6	6	6	5	5	6	5	4	4	5	5	5	6	6	4	5	4	4	5	5	5	5	3	4	5	7	6	8	7	8	6	7	5	5	6	4	5	4
[truncated: 17 more columns]
